# Supplementary material for: The Pathway to Detangle a Scrambled Gene
Source: PLoS One. 2008 Jun 4;3(6):e2330. doi: 10.1371/journal.pone.0002330 (PMC2394655; doi:10.1371/journal.pone.0002330)
Supplement: Data S1 — (0.02 MB ZIP) [file pone.0002330.s013.zip]

Archive with 7 entries (7 files):
- OtActinIConventional.fas
- OtActinIPermuted.fas
- OtTEBPaConventional.fas
- OtTEBPaPermuted.fas
- SlActinIConventional.fas
- SlActinIPermuted.fas
- Data S1.doc
