# Supplementary material for: The Pathway to Detangle a Scrambled Gene
Source: PLoS One. 2008 Jun 4;3(6):e2330. doi: 10.1371/journal.pone.0002330 (PMC2394655; doi:10.1371/journal.pone.0002330)
Supplement: Data S1 — (0.02 MB ZIP) [file pone.0002330.s013.zip › OtActinIConventional.fas]

>new annotation
pppppppppppppp3333333333333333333333333333333333333333333333
333333333333333333333333333333333333333333333333333333333333
333333333333333333333333333333333333333333333333333333333333
333333333333333333333333333333333333333333333333333333333333
333333333333333333333333333333333333333333333333333333333333
33333333333333333333333333333333333333333ppppiiiiiiiiiiiiiii
iiiiiiiiiiiiiiiiiiiiiiiiiiiiiiiiiiiiiiiiiiiiiiiiiiiiiipppp44
444444444444444444444444444444444444444444444444444444444444
444444444444444444444444444444444444444444444444444444444444
444444444444444444444444444444444444444444444444444444444444
444444444444444444444444444444444444444444444444444444444444
444444444444444444444444444444444444444444444444444444444444
444444444444444444444444444444444444444444444444444444444444
444444444444444444444444444444444444444444444444444444444444
444444444444444444444444444444444444444444444444444444444444
444444444444444444444444444444444444444444444444444444444444
444444444444444444444-444ppppppppppppppiiiiiiiiiiiiiiiiiiiii
iiiiiiiippppppppp6666666666666666666666666666666666666666666
666666666666666666666666666666666666666666666666666666666666
6666666666666666666666666666ppppppppppppiiiiiiiiiiiiiiiiiiii
iiiiiiiiiiiiiiiiiiiiiiiiiiiiipppppppppppppp555555555555ppppp
ppppiiiiiiiiiiiiiiiiiiiiipppppppppppp777-7777777777777777777
7777777777777777777777777777777777777777777777777ppppppppppp
iiiiiiiiiiiiiiiiiiippppppppppp999999999999999999999999999999
9999999999999999999--pppppppiiiiiiiiiiiiiiiiiiiiiiiii-iiiiii
iiiiiiiiiiiiiiiiiiiiiiiiiiiiiiiiiiiiiiiiiiiiiiiiiiiiiiiiiiii
iiiiiiiiiiiiiiiiiiiiiiiiiiiiiiiiiiiiiiiiiiiiiiiiiiiiiiiiiiii
iiiiiiiiiiiiiiiiiiiiiiiiiiiiiiiiiiiiiiiiiiiiiiiiiiiiiiiiiiii
iiipppppppAAAAAAAAAAAAAiiiiiiiiiiiiiiiiiiiiiipppppppppppppp2
2222222222222222222222222222222ppppppppppiiiiiiiiiiiiiiiiiii
iiiiiii11111111111111111111111111111111111111111111111111111
111111111111111111111111111111111111111111111111111111111111
111111111111111111111111111111111111111111111111111111111111
11111111111111111ppppppppppiiiiiiiiiiiiiiiiiiiiiiiiiiiippppp
pppppp888888888888888ppppppppppp
>concensus
AAGGCTGGTTTCGCCGGTGAGGACGCTCCAAGAGCTGTATTCCCATCAATCGTCGGAAGA
CCCAAGAACGTCAGCGCTTTGATCGGTGTTGATTCCGCCTCAGAGTACCTCGGAGATGAA
GCCCAACAAAAGAGAGGGGTCTTAAAGATCTTCTACCCCATCGAACATGGTATCGTTAAG
GATTGGGATGATATGGAAAAGATCTGGAACCATACCTTCTACGTTGAGCTCAGAGTTCAA
CCCGATGAGCACCCAGTTCTCTTGACTGAAGCCCCACTCAACCCAAAGACTAACAGAGAA
AAGATGACTCAAATCATGTTCGAGACCTTCAATGTTCCCGCTCTCATAAAAGTAAAAATA
TTATCATCTTATATTTATGATATACATTTAAATATAATTTGATTTGTTAAGGAATCTCTA
CGTTGCTATCCAAGCCGTTCTATCTCTCTATTCCGCTGGTAGAACAACCGGTATCGTTTG
CGATGCTGGTGATGGAGTTACCCACACCGTCCCCATCTATGAAGGTTTCTCAATCCCACA
CGCCGTATCAAGAATCCAACTTGCCGGTAGAGACCTCACCACCTTCTTGGCCAAGCTTTT
GACCGAGAGAGGATACAACTTCACCTCATCAGCTGAGATGGAAATCGTTAGAGACATTAA
GGAAAAGCTCTGCTTCGTTGCTTTGGACTACGAGAGTGCCCTTAAGCAATCACACGACAG
CTCCCAATTCGAGAGGAACTACGAACTTCCAGATGGTAAGGTTATCACCATTGGAAACGA
GAGATTCAGATGCCCAGAATATCTCTTCAAGCCACTCGAAATGAACGGAAGAGAACTCGA
CTCCATCCAAGACTTGACCTACAAATCAATCCAAGAGTGCGATGTCGACGTTAGAAGAGA
CCTCTATCAAAACATCATCCTCTCCGGTGGTACCACCATGTACGAAGGTATCGGTGAGAG
ACTTCTCAAGGAAATTGAGAA-CAGAGCTCCCAAGTCAACATAAACAAGTGGATGAAATT
ACAAAATTTTATTGCCAGCCCAGACAGAAGATTCGCCGTATGGAGAGGTGGTTCTACCCT
TACTTCCCTTTCAACCTTCGCCAGCATGTGGATCACTAAAGAAGACTACGACGAAAACGG
AGCAACCATCGTTCACAGAAAATGTATCTGAGGAATAAAAATGTTAAATTCTAGAATTTA
TTTTACTCATAAAACAATATTTTGATATAAGCTCCCAAGTCAATCAACGTTAAAGTTATT
GCCACCATTTTTGTTGTCAATATTTTGAGGAATCAAATTT-AGTTTTAGTATATGAATTA
TAAAGTGTGCTGAGATTTGCCGCCCTTTGTGACTGCGTCTCTTCAATTCTGATACTTAAC
ATTTCTTGTTATTTTTAATGGGTTGAATGAGATCTTTATAATGTGTGCACAGTCTTAGTA
TTTCTTAATTTAATAATTTA-CAAAAATTTGGTACCCCTTAAAGGTTTTTTAAGATTAAA
TTAGTAAGATTTATTATGTTTTATGCAAACTATTGTTTAGAATTATAAAAAGGTAAAAAT
GGCACTTTTAATAGAGATAAGAAAAAATTATTTATAAGATAAAACATATTTTTTCATTTA
TAATTTTTGATTGGAAAACTACGAAATCTAGAATATTTTATTTTGAGATATTGACTATGT
AGTCAAAAATAACTTATTTTGATCGATAAATCTCTATTTTATTTTTGTTGCGAAACCAGC
CTTGACGACTCCTGAACCATTATCAATAACGCAAGTTTGTTGGTCCTAATACTTATACGG
TATTTATATATATAAGGATATATTTTGACATATTATGAATGTGACAAATATAATTTAAGT
CGAGACTGATTAAAAGAGTCGATTGCGGCAAAATATACGCGTTCGTAATTATCAAATAAG
ATTTATTAGGGAAAGATATGCAAATTAATATAATAATTTATTTCCTATAAATCTTTCTAT
CTACTACTCGTACATATGTCAGACCAACAAAGTGATAATCAATTCATAATATTTCATCTT
GAAACTTAACCAATCGGCTATGGACGGGTTGAATGA
>M3F/M1R-25hrL-1
-------------------------------------tattcccatcaatcgtcggaaga
cccaagaacgtcagcgctttgatcggtgttgattccgcctcagagtacctcggagatgaa
gcccaacaaaagagaggggtcttaaagatcttctaccccatcgaacatggtatcgttaag
gattgggatgatatggaaaagatctggaaccataccttctacgttgagctcagagttcaa
cccgatgagcacccagttctcttgactgaagccccactcaacccaaagactaacagagaa
aagatgactcaaatcatgttcgagaccttcaatgttcccgctctcataaaagtaaaaata
ttatcatattatatttatgatatacatttaaatataatatgatttgttaaggaatctcta
cgttgctatccaagccgttctatctctctattccgctggtagaacaaccggtatcgtttg
cgatgctggtgatggagttacccacaccgtccccatctatgaaggtttctcaatcccaca
cgccgtatcaagaatccaacttgccggtagagacctcaccaccttcttggccaagctttt
gaccgagagaggatacaacttcacctcatcagctgagatggaaatcgttagagacattaa
ggaaaagctctgcttcgttgctttggactacgagagtgcccttaagcaatcacacgacag
ctcccaattcgagaagaactacgaacttccagatggtaaggttatcaccattggaaacga
gagattcagatgcccagaatatctcttcaagccactcgaaatgaacggaagagaactcga
ctccatccaagacttgacctacaaatcaatccaagagtgcgatgtcgacgttagaagaga
cctctatcaaaacatcatcctctccggtggtaccaccatgtacgaaggtatcggtgagag
acttctcaaggaaattgagaa-cagggctcccaagtcaacataaacaagtggatgaaatt
acaaaattttattgccagcccagacagaagattcgccgtatggagaggtggttctaccct
tacttccctttcaaccttcgccagcatgtggatcactaaagaagactacgacgaaaacgg
agcaaccatcgttcacagaaaatgtatctgaggaataaaaatgttaaattctagaattta
ttttactcataaaacaatattttgatataagctcccaagtcaatcaacgttaaagttatt
gccaccatttttgttgtcaatattttgaggaatcaaattt-agttttagtatatgaatta
taaagtgtgctgagatttgccgccctttgtgactgcgtctcttcaatactgatacttaac
atttcttgttatttttaatgggttgaatgagatctttataatgtgtgcacagtcttagta
tttcttaatttaataattta----------------------------------------
------------------------------------------------------------
------------------------------------------------------------
------------------------------------------------------------
---caaaaataacttattttgatcgataaatctctattttatttttgttgcgaaaccagc
cttgacgactcctgaaccattatcaataacgcaagtttgttggtcctaatacttatacgg
tatttatatatataaggatatattttgacatattatgaatgtgacaaatataatttaagt
cgagactgattaaaagagtcgattgcggcaaa
>M3F/M1R-25hrL-2
-------------------------------------tattcccatcaaccgttggaaga
cccaagaacgtcagcgctttgatcggtgttgattccgcctcagagtacctcggagatgaa
gcccaacaaaagagaggggtcttaaagatcttctaccccatcgaacatggtatcgttaag
gattgggatgatatggaaaagatctggaaccataccttctacgttgagctcagagttcaa
cccgatgagcacccagttctcttgactgaagccccactcaacccaaagactaacagagaa
aagatgactcaaatcatgttcgagaccttcaatgttcccgctctcataaaagtaaaaata
ttatcatcttatatttatgatatacatttaaatataatttgatttgttaaggaatctcta
cgttgctatccaagccgttctatctctctattccgctggtagaacaaccggtatcgttta
cgatgctggtgatggagttacccacaccgtccccatctatgaaggtttctcaatcccaca
cgccgtatcaagaatccaacttgccggtagagacctcaccaccttcttggccaagctttt
gaccgagagaggatacaacttcacctcatcagctgagatggaaatcgttagagacattaa
ggaaaagctctgcttcgttgctttggactacgagagtgcccttaagcaatcacacgacag
ctcccaattcgagaagaactacgaacttccagatggtaaggttatcaccattggaaacga
gagattcagatgcccagaatatctcttcaagccactcgaaatgaacggaagagaactcga
ctccatccaagacttgacctacaaatcaatccaagagtgcgatgtcgacgttagaagaga
cctctatcaaaacatcatcctctccggtggtaccaccatgtacgaaggtatcggtgagag
acttctcaaggaaattgagaa-cagagctcccaagtcaacataaacaagtggatgaaatt
acaaaattttattgccagcccagacagaagattcgccgtatggagaggtggttctaccct
tacttccctttcaaccttcgccagcatgtggatcactaaagaagactacgacgaaaacgg
agcaaccatcgttcacagaaaatgtatctgaggaataaaaatgttaaattctagaattta
ttttactcataaaacaatattttgatataagctcccaagtcaatcaacgttaaagttatt
gccaccatttttgttgtcaatattttgaggaatcaaattt-agttttagtatatgaatta
taaagtgtgctgagatttgccgccctttgtgactgcgtctcttcaatactgatacttaac
atttcttgttatttttaatgggttgaatgagatctttataatgtgtgcacagtcttagta
tttcttaatttaataattta----------------------------------------
------------------------------------------------------------
------------------------------------------------------------
------------------------------------------------------------
---caaaaataacttattttgatcgataaatctctattttatttttgttgcgaaaccagc
cttgacgactcctgaaccattatcaataacgcaagtttgttggtcctaatacttatacgg
tatttatatatataaggatatattttgacatattatgaatgtgacaaatataatttaagt
cgagactgattaaaagagtcgattgcggcaaa
>M3F/M1R-25hrL-4
-------------------------------------tattcccatcaatcgtcggaaga
cccaagaacgtcagcgctttgatcggtgttgattccgcctcagagtacctcggagatgaa
gcacaacaaaagagaggggtcttaaagatcttctaccccatcgaacatggtatcgttaag
gattgggatgatatggaaaagatctggaaccataccttctacgttgagctcagagttcaa
cccgatgagcacccagttctcttgactgaagctccactcaacccaaagactaacagagaa
aagatgactcaaatcatgttcgagaccttcaatgttcccgctctcataaaagtaaaaata
ttatcatcttatatttatgatatatatttaaatataatttgatttgttaaggaatctcta
cgttgctatccaagccgttctatctctctattccgctggtagaacaaccggtatcgtttg
cgatgctggtgatggagttacccacaccgtccccatctatgaaggtttctcaatcccaca
cgccgtatcaagaatccaacttgccggtagagacctcaccaccttcttggccaagctttt
gaccgagagaggatacaacttcacctcatcagctgagatggaaatcgttagagacattaa
ggaaaagctctgcttcgttgctttggactacgagagtgcccttaagcaatcacacgacag
ctcccaattcgagaagaactacgaacttccagatggtaaggttatcaccattggaaacga
gagattcagatgcccagaatatctcttcaagccactcgaaatgaacggaagagaactcga
ctccatccaagacttgacctacaaatcaatccaagagtgcgatgtcgacgttagaagaga
cctctatcaaaacatcatcctctccggtggtaccaccatgtacgaaggtatcggtgagag
acttctcaaggaaattgagaa-cagagctcccaagtcaacataaacaagtggatgaaatt
acaaaattttattgccagcccagacagaagattcgccgtatggagaggtggttctaccct
tgcttccctatcaaccttcgccagcatgtggatcactaaagaagactacgacgaaaacgg
agcaaccatcgttcacagaaaatgtatctgaggaataaaaatgttaaattctagaattta
ttttactcataaaacaatattttgatataagctcccaagtcaatcaacgttaaagttatt
gccaccatttttgcttcgatatttt-gaggaatcaaattt-agttttagtatatgaatta
taaagtgtgctgagattagctgccctttgtgactgcgtctcttcagtactgacacttaac
atttcttattatttttaatgggttgaatgagatctttataatgtgtgcacagtcttagta
tttcttaatttaataatatta---------------------------------------
------------------------------------------------------------
------------------------------------------------------------
------------------------------------------------------------
---caaaaataacttattttgatcgataaatctctattttatttttgttgtgaaaccagc
cttgacgactcctgaaccattatcaataacgcaagtttgttggtactaataaatatacgg
tatttatatata--aggatatattttgacatattatgaatgtgacaaatataatttaagt
caagactgattaaaagagtcgattgcggcaaa
>M3F/M1R-25hrL-5
-------------------------------------tattcccatcaatcgtcggaaga
cccaagaacgtcagcgctttgatcggtgttgattccgcctcagagtacctcggagatgaa
gcccaacaaaaaagaggggtcttaaagatcttctaccccatcgaacatggtatcgttaag
gattgggatgatatggaaaagatctggaaccataccttctacgttgagctcagagttcaa
cccgatgagcacccagttctcttgactgaagccccactcaacccaaagactaacagagaa
aagatgactcaaatcatgttcgagaccttcaatgttcccgctctcataaaagtaaaaata
ttatcatcttatatttatgatatatatttaaatataatttgatttgttaaggaatctcta
cgttgctatccaagccgttctatctctctattccgctggtagaacaaccggtatcgtttg
cgatgctggtgatggagttacccacaccgtccccatctatgtaggtttctcaatcccaca
cgccgtatcaagaatccaacttgccggtagagacctcaccaccttcttggccaagctttt
gaccgagagaggatacaacttcacctcatcagctgagatggaaatcgttagagacattaa
ggaaaagctctgcttcgttgctttggactacgagagtgcccttaagcaatcacacgacag
ctcccaattcgagaaaaactacgaacttccagatggtaaggttatcactattggaaacga
gagattcagatgcccagaatatctcttca-gccactcgaaatgaacggaagagaactcga
ttcaatccaagacttgacctacaaatcaatccaagagtgcgatgtcgacgttagaagaga
cctctatcaaaacatcatcctctccggtg-taccaccatgtacgaaggtatcggtgagag
acttctcaaggaaattgagaa-cagagctcccaagtc-acataaacaagtggatgaaatt
acaaaattttattgccagcccagacagaagattcgccgtatggagaggtggttctaccct
tacttccctatcaaccttcgccagcatgtggaacactaaagaagactacgacgaaaacgg
agcaaccatcgttcacagaaaatgtatctgaggaataaaaatgttaaattctagaattta
ttttactcataaaacaatattttgatataagctcccaagtcaatcaacgttaaagttatt
gccaccatttttattgtcgatattttgaggaatcaaattt-agttttagtatatgaatta
taaagtgtgctgagattagccgccctttgtgactgcgtctcttcaatactgacacttaac
atttcttattatttttaatgggttgaatgagatctttataatgtgtgcacagtcttagta
tttcttaatttaataatatta---------------------------------------
------------------------------------------------------------
------------------------------------------------------------
------------------------------------------------------------
---caaaaataacttattttgatcgataaatctctattttatttttgttgcgaaaccagc
cttgacgactcctgaaccattatcaataacgcaagtttgttggtactaataaatatacgg
tgtttatatata--aggatatattttgacatattatgaatgtgacaaatataatttaagt
caagactgattaaaagagtcgattgcggcaaa
>M3F/M1R-25hrL-7
~~~~~~~~~~~~~~~~~~~~~~~~~~~~~~~~~~~~~tattcccatcaatcgtcggaaga
cccaagaacgtcagcgctttgatcggtgttgattccgcctcagagtacctcggagatgaa
gcccaacaaaagagaggggtcttaaagatcttctaccccatcgaacatggtatcgttaag
gattgggatgatatggaaaagatctggaaccataccttctacgttgagctcagagttcaa
cccgatgagcacccagttctcttgactgaagccccactcaacccaaagactaacagagaa
aagatgactcaaatcatgttcgagaccttcaatgttcccgctctcataaaagtaaaaata
ttatcatcttatatttatgatatacatttaaatataatttgatttgttaaggaatctcta
cgttgctatccaagccgttctatctctctattccgctggtagaacaaccggtatcgtttg
cgatgctggtgatggagttacccacaccgtccccatctatgaaggtttctcaatcccaca
cgccgtatcaagaatccaacttgccggtagagacctcaccaccttcttggccaagctttt
gaccgagagaggatacaacttcacctcatcagctgagatggaaatcgttagagacattaa
ggaaaagctctgcttcgttgctttggactacgagagtgcccttaagcaatcacacgacag
ctcccaattcgagaagaactacgaacttccagatggtaaggttatcaccattggaaacga
gagattcagatgcccagaatatctcttcaagccactcgaaatgaacggaagagaactcga
ctccatccaagacttgacctacaaatcaatccaagagtgcgatgtcgacgttagaagaga
cctctattaaaacatcatcctctccggtggtaccaccatgtacgaaggtatcggtgagag
acttctcaaggaaattgagaa~cagagctcccaagtcaacataaacaagtggatgaaatt
acaaaattttattgccagcccggacagaagattcgccgtatggagaggtggttctaccct
tacttccctttcaaccttcgccagcatgtggatcactaaagaagactacgacgaaaacgg
agcaaccatcgttcacagaaaatgtatctgaggaataaaaatgttaaattctagaattta
ttttactcataaaacaatattttgatataagctcccaagtcaatcaacgttaaagttatt
gccaccatttttgttgtcaatattttgaggaatcaaattt~agttttagtatatgaatta
taaagtgtgctgagatttgccgccctttgtgactgcgtctcttcaatactgatacttaac
atttcttgttatttttaatgggttgaatgagatctttataatgtgtgcacagtcttagta
tttcttaatttaataattta~~~~~~~~~~~~~~~~~~~~~~~~~~~~~~~~~~~~~~~~
~~~~~~~~~~~~~~~~~~~~~~~~~~~~~~~~~~~~~~~~~~~~~~~~~~~~~~~~~~~~
~~~~~~~~~~~~~~~~~~~~~~~~~~~~~~~~~~~~~~~~~~~~~~~~~~~~~~~~~~~~
~~~~~~~~~~~~~~~~~~~~~~~~~~~~~~~~~~~~~~~~~~~~~~~~~~~~~~~~~~~~
~~~caaaaataacttattttgatcgataaatctctatcttatttttgttgcgaaaccagc
cttgacgactcctgaaccattatcaataacgcaagtttgttggtcctaatacttatacgg
tatttatatatataaggatatattttgacatattatgaatgtgacaaatataatttaagt
cgagactgattaaaagagtggattgcggcaaa
>M3F/M1R-25hrL-8
-------------------------------------tattcccatcaatcgtcggaaga
cccaagaacgtcagcgctttgatcggtgttgattccgcctcagagtacctcggagatgaa
gcccaacaaaaaagaggggtcttaaagatcttctaccccatcgaacatggtatcgttaag
gattgggatgatatggaaaagatctggaaccataccttctacgttgagctcagagttcaa
cccgatgagcacccagttctcttgactgaagccccactcaacccaaagactaacagagaa
aagatgactcaaatcatgttcgagaccttcaatgttcccgctctcataaaagtaaaaata
ttatcatcttatatttatgatatatatttaaatataatttgatttgttaaggaatctcta
cgttgctatccaagccgttctatctctctattccgctggtagaacaaccggtatcgtttg
cgatgctggtgatggagttacccacaccgtccccatctatgtaggtttctcaatcccaca
cgccgtatcaagaatccaacttgccggtagagacctcaccaccttcttggccaagctttt
gaccgagagaggatacaacttcacctcatcagctgagatggaaatcgttagagacattaa
ggaaaagctctgcttcgttgctttggactacgagagtgcccttaagcaatcacacgacag
ctcccaattcgagaaaaactacgaacttccagatggtaaggttatcactattggaaacga
gagattcagatgcccagaatatctcttca-gccactcgaaatgaacggaagagaactcga
ttcaatccaagacttgacctacaaatcaatccaagagtgcgatgtcgacgttagaagaga
cctctatcaaaacatcatcctctccggtg-taccaccatgtacgaaggtatcggtgagag
acttctcaaggaaattgagaa-cagagctcccaagtc-acataaacaagtggatgaaatt
acaaaattttattgccagcccagacagaagattcgccgtatggagaggtggttctaccct
tacttccctatcaaccttcgccagcatgtggaacactaaagaagactacgacgaaaacgg
agcaaccatcgttcacagaaaatgtatctgaggaataaaaatgttaaattctagaattta
ttttactcataaaacaatattttgatataagctcccaagtcaatcaacgttaaagttatt
gccaccatttttattgtcgatattttgaggaatcaaattt-agttttagtatatgaatta
taaagtgtgctgagattagccgccctttgtgactgcgtctcttcaatactgacacttaac
atttcttattatttttaatgggttgaatgagatctttataatgtgtgcacagtcttagta
tttcttaatttaataatatta---------------------------------------
------------------------------------------------------------
------------------------------------------------------------
------------------------------------------------------------
---caaaaataacttattttgatcgataaatctctattttatttttgttgcgaaaccagc
cttgacgactcctgaaccattatcaataacgcaagtttgttggtactaataaatatacgg
tgtttatatata--aggatatattttgacatattatgaatgtgacaaatataatttaagt
caagactgattaaaagagtcgattgcggcaaa
>M3F/M1R-25hrL-11
~~~~~~~~~~~~~~~~~~~~~~~~~~~~~~~~~~~~~tattcccatcaatcgtcggaaga
cccaagaacgtcagcgctttgatcggtgttgattccgcctcagagtacctcggagatgaa
gcccaacaaaagagaggggtcttaaagatcttctaccccatcgaacatggtatcgttaag
gattgggatgatatggaaaagatctggaaccataccttctacgttgagctcagagttcaa
cccgatgagcacccagttctcttgactgaagccccactcaacccaaagactaacagagaa
aagatgactcaaatcatgttcgagaccttcaatgttcccgctctcataaaagtaaaaata
ttatcatattatatttatgatatacatttaaatataatttgatttgttaaggaatctcta
cgttgctatccaagccgttctatctctctattccgctggtagaacaaccggtatcgtttg
cgatgctggtgatggagttacccacaccgtccccatctatgaaggtttctcaatcccaca
cgccgtatcaagaatccaacttgccggtagagacctcaccaccttcttggccaagctttt
gaccgagagaggatacaacttcacctcatcagctgagatggaaatcgttagagacattaa
ggaaaagctctgcttcgttgctttggactacgagagtgcccttaagcaatcacacgacag
ctcccaattcgagaagaactacgaacttccagatggtaaggttatcaccattggaaacga
gagattcagatgcccagaatatctcttcaagccactcgaaatgaacggaagagaactcga
ctccatccaagacttgacctacaaatctatccaagagtgcgatgtcgacgttagaagaga
cctctatcaaaacatcatcctctccggtggtgccaccatgtacgaaggtatcggtgagag
acttctcaaggaaattgagaa~cagagctcccaagtcaacataaacaagtggatgaaatt
acaaaattttattgccagcccagacagaagattcgccgtatggagaggtggttctaccct
tacttccctatcaaccttcgccagcatgtggatcactaaagaagactacgacgaaaacgg
agcaaccatcgttcacagaaaatgtatctgaggaataaaaatgttaaattctagaattga
ttttactcataaaacaatattttgatataagctcccaagtcaatcaccgttaaagttatg
gcccccattttggtggtcaatatttgggggaatcaaattt~ggttttggtatatgaatta
taaagtgtgtggggattagccgcccttggggacggggtttcttcaatactgtcacttacc
atttcagataatttttaaggggtggaaggagttctttataaggggggcccggtcttggta
tttcttaatttaataatatca~~~~~~~~~~~~~~~~~~~~~~~~~~~~~~~~~~~~~~~
~~~~~~~~~~~~~~~~~~~~~~~~~~~~~~~~~~~~~~~~~~~~~~~~~~~~~~~~~~~~
~~~~~~~~~~~~~~~~~~~~~~~~~~~~~~~~~~~~~~~~~~~~~~~~~~~~~~~~~~~~
~~~~~~~~~~~~~~~~~~~~~~~~~~~~~~~~~~~~~~~~~~~~~~~~~~~~~~~~~~~~
~~~caaatatcacttattgtgagctatatatttctattttatttgtggtgcgacccccgc
cgtggcgtctcgtgccccattctcaatcgcgcgagtgtgggggttctaataaatataggg
tatttatatata~~aggatatattttggcatattatgaatgtgacaaatataatttaagt
cgagactgattaaaagagtcgattgcggcaaa
>ActinI-M3M1-25L2
-------------------------------------tattcccatcaaccgttggaaga
cccaagaacgtcagcgctttgatcggtgttgattccgcctcagagtacctcggagatgaa
gcccaacaaaagagaggggtcttaaagatcttctaccccatcgaacatggtatcgttaag
gattgggatgatatggaaaagatctggaaccataccttctacgttgagctcagagttcaa
cccgatgagcacccagttctcttgactgaagccccactcaacccaaagactaacagagaa
aagatgactcaaatcatgttcgagaccttcaatgttcccgctctcataaaagtaaaaata
ttatcatcttatatttatgatatacatttaaatataatttgatttgttaaggaatctcta
cgttgctatccaagccgttctatctctctattccgctggtagaacaaccggtatcgttta
cgatgctggtgatggagttacccacaccgtccccatctatgaaggtttctcaatcccaca
cgccgtatcaagaatccaacttgccggtagagacctcaccaccttcttggccaagctttt
gaccgagagaggatacaacttcacctcatcagctgagatggaaatcgttagagacattaa
ggaaaagctctgcttcgttgctttggactacgagagtgcccttaagcaatcacacgacag
ctcccaattcgagaagaactacgaacttccagatggtaaggttatcaccattggaaacga
gagattcagatgcccagaatatctcttcaagccactcgaaatgaacggaagagaactcga
ctccatccaagacttgacctacaaatcaatccaagagtgcgatgtcgacgttagaagaga
cctctatcaaaacatcatcctctccggtggtaccaccatgtacgaaggtatcggtgagag
acttctcaaggaaattgagaa-cagagctcccaagtcaacataaacaagtggatgaaatt
acaaaattttattgccagcccagacagaagattcgccgtatggagaggtggttctaccct
tacttccctttcaaccttcgccagcatgtggatcactaaagaagactacgacgaaaacgg
agcaaccatcgttcacagaaaatgtatctgaggaataaaaatgttaaattctagaattta
ttttactcataaaacaatattttgatataagctcccaagtcaatcaacgttaaagttatt
gccaccatttttgttgtcaatattttgaggaatcaaattt-agttttagtatatgaatta
taaagtgtgctgagatttgccgccctttgtgactgcgtctcttcaatactgatacttaac
atttcttgttatttttaatgggttgaatgagatctttataatgtgtgcacagtcttagta
tttcttaatttaataattta----------------------------------------
------------------------------------------------------------
------------------------------------------------------------
------------------------------------------------------------
---caaaaataacttattttgatcgataaatctctattttatttttgttgcgaaaccagc
cttgacgactcctgaaccattatcaataacgcaagtttgttggtcctaatacttatacgg
tatttatatatataaggatatattttgacatattatgaatgtgacaaatataatttaagt
cgagactgattaaaagagtcgattgcggcaaa
>ActinI-M3M1-25L6
-------------------------------------tattcccatcaatcgtcggaaga
cccaagaacgtcagcgctttgatcggtgttgattccgcctcagagtacctcggagatgaa
gcacaacaaaagagaggggtcttaaagatcttctaccccatcgaacatggtatcgttaag
gattgggatgatatggaaaagatctggaaccataccttctacgttgagctcagagttcaa
cccgatgagcacccagttctcttgactgaagctccactcaacccaaagactaacagagaa
aagatgactcaaatcatgttcgagaccttcaatgttcccgctctcataaaagtaaaaata
ttatcatcttatatttatgatatatatttaaatataatttgatttgttaaggaatctcta
cgttgctatccaagccgttctatctctctattccgctggtagaacaaccggtatcgtttg
cgatgctggtgatggagttacccacaccgtccccatctatgaaggtttctcaatcccaca
cgccgtatcaagaatccaacttgccggtagagacctcaccaccttcttggccaagctttt
gaccgagagaggatacaacttcacctcatcagctgagatggaaatcgttagagacattaa
ggaaaagctctgcttcgttgctttggactacgagagtgcccttaagcaatcacacgacag
ctcccaattcgagaagaactacgaacttccagatggtaaggttatcaccattggaaacga
gagattcagatgcccagaatatctcttcaagccactcgaaatgaacggaagagaactcga
ctccatccaagacttgacctacaaatcaatccaagagtgcgatgtcgacgttagaagaga
cctctatcaaaacatcatcctctccggtggtaccaccatgtacgaaggtatcggtgagag
acttctcaaggaaattgagaa-cagagctcccaagtcaacataaacaagtggatgaaatt
acaaaattttattgccagcccagacagaagattcgccgtatggagaggtggttctaccct
tgcttccctatcaaccttcgccagcatgtggatcactaaagaagactacgacgaaaacgg
agcaaccatcgttcacagaaaatgtatctgaggaataaaaatgttaaattctagaattta
ttttactcataaaacaatattttgatataagctcccaagtcaatcaacgttaaagttatt
gccaccatttttgcttcgatatttt-gaggaatcaaattt-agttttagtatatgaatta
taaagtgtgctgagattagctgccctttgtgactgcgtctcttcagtactgacacttaac
atttcttattatttttaatgggttgaatgagatctttataatgtgtgcacagtcttagta
tttcttaatttaataatatta---------------------------------------
------------------------------------------------------------
------------------------------------------------------------
------------------------------------------------------------
---caaaaataacttattttgatcgataaatctctattttatttttgttgtgaaaccagc
cttgacgactcctgaaccattatcaataacgcaagtttgttggtactaataaatatacgg
tatttatatata--aggatatattttgacatattatgaatgtgacaaatataatttaagt
caagactgattaaaagagtcgattgcggcaaa
>ActinI-M3I4-25-2
~~~~~~~~~~~~~~~~~~~~~~~~~~~~~~~~~~~~~~~~~~~~~~~~~~~~~~~~~~~~
~~~~~~~~~~~~~~~~~~~~~~~~~~~~~~~~~~~~~~~~~~~~~~~~~~~~~~~~~~~~
~~~~~~~~~~~~~~~~~~~~~~~~~~~~~~~~~~~~~~~~~~~~~~~~~~~~~~~~~~~~
~~~~~~~~~~~~~~~~~~~~~~~~~~~~~~~~~~~~~~~~~~~~~~~~~~~~~~~~~~~~
~~~~~~~~~~~~~~~~~~~~~~~~~~~~~~~CCCCACTCAACCCAAAGACTAACAGAGAA
AAGATGACTCAAATCATGTTCGAGACCTTCAATGTTCCCGCTCTC~~~~~~~~~~~~~~~
~~~~~~~~~~~~~~~~~~~~~~~~~~~~~~~~~~~~~~~~~~~~~~~~~~~~~~~~~~TA
CGTTGCTATCCAAGCCGTTCTATCTCTCTATTCCGCTGGTAGAACAACCGGTATCGTTTG
CGATGCTGGTGATGGAGTTACCCACACCGTCCCCATCTATGAAGGTTTCTCAATCCCACA
CGCCGTATCAAGAATCCAACTTGCCGGTAGAGACCTCACCACCTTCTTGGCCAAGCTTTT
GACCGAGAGAGGATACAACTTCACCTCATCAGCTGAGATGGAAATCGTTAGAGACATTAA
GGTAAAGCTCTGCTTCGTTGCTTTGGACTACGAGAGTGCCCTTAAGCAATCACACGACAG
CTCCCAATTCGAGAAGAACTACGAACTTCCAGATGGTAAGGTTATACCATTGGAAACGAG
AGATTCAGATGCCCAGAATATCTCTTCAAGCCACTCGAAATGAACGGAAGAGAACTCGAC
TCCATCCAAGACTTGACCTACAAATCAATCCAAGAGTGCGATGTCGACGTTAGAAGAGAC
CTCTATCAAAACATCATCCTCTCCGGTGGTACCACCATGTACGAAGGTATCGGTGAGAGA
CTTCTCAAGGAAATTGAGAACAGAGCTCCCAAGTCAACATAAACAAGTGGATGAATTACA
AAATTTTATTGCCAGCCCAGACAGAGATTCGCCGTATGGAGAGGTGGTCTACCCTTACTT
CCCTTTCAACCTTCGTCAGCATGTGGATCACTAAGAAGACTACGACGAAACGGAGCACCA
TCGTCCACAGAAAATTGTATCTGAAGAATAAAATGTAAATTTCTT~~~~~~~~~~~~~~~
~~~~~~~~~~~~~~~~~~~~~~~~~~~~~~~~~~~~~~~~~~~~~~~
>M3F/M1R-40hrL-25
------------------------------------------------------------
-------------------------------------------------------atgaa
gcccaacaaaagagaggggncttacagatcttctaccccatcgaacatggtatcgttaag
gattgggatgatatggaaaagatctggaaccataccttctacgttgagctcagagttcaa
cccgatgagcacccagttctcttgactgaagccccactcaacccaaagactaacagagaa
aagatgactcaaatcatgttcgagaccttcaatgttcccgctctcataaa-gtaaaaata
ttatcatattatatttatgatatacatttaaatataatatgatttgttaaggaatctcta
cgttgctatccaagccgttctatctctctattccgctggtagaacaaccggtatcgtttg
cgatgctggtgatggagttacccacaccgtccccatctatgaaggtttctcaatcccaca
cgccgtatcaagaatccaacttgccggtagagacctcaccaccttcttggccaagctttt
gaccgagagaggatacaacttcacctcatcagctgagatggatatcgttagagacattaa
ggaaaagctctgcttcgttgctttggactaccagagtgcccttaagcaatcacacgaccg
ctcccaattcgagaagaactacgaacttccagatggtaaggctatcaccattgcaaacga
gagattcagatgcccagaatacctcattcagccactcgaaatgaacggaagagaactgct
attcctccaagaattgacctacaaatt-atccaaaaatgcaatgtcgaccttagaagaga
cctctatctaaaaatcatcctctccggtggtacctcaatgtacaaaggcatcggtgagaa
acctttccagggaactgagaa-aagagctcccaagtcaacataaacaagtggatgaaatt
acaaaattttattgccagcccagacagaagattcgccgtatggagaggtggttctaccct
tacttccctatcaaccttcgccagcatgtggatcactaaagaagactacgacgaaaacgg
agcaaccatcgttcacagaaaatgtatctgaggaataaaaatgttaaattctagaattga
ttttactcataaaacaatattttgatataagctcccaagtcaatcaacgttaaagttatt
gccaccatttttgttgtcaatattttgaggaatcaaattt-agttttagtatatgaatta
taaagtgtgctgagattagccgccctttgtgactgcgtctcttcaatactgacacttaac
atttcatattatttttaatgggttgaatgagatctttataatgtgtgcacagtcttagta
tttcttaatttaataatatta~~~~~~~~~~~~~~~~~~~~~~~~~~~~~~~~~~~~~~~
~~~~~~~~~~~~~~~~~~~~~~~~~~~~~~~~~~~~~~~~~~~~~~~~~~~~~~~~~~~~
~~~~~~~~~~~~~~~~~~~~~~~~~~~~~~~~~~~~~~~~~~~~~~~~~~~~~~~~~~~~
~~~~~~~~~~~~~~~~~~~~~~~~~~~~~~~~~~~~~~~~~~~~~~~~~~~~~~~~~~~~
~~~caaaaataacttattttgatctataaatttctattttatttttgttgcgaaaccagc
cttgacgactcctgaaccattatcaataacgcaagtttgttggtactaataaatatacgg
tatttaaatata--aggatatattttggcatattatgaatgtgacaaatataatttaagt
cgagactgattaaaagagtcgattgcggcaaa
>M3F/M1R-40hrH-27
-------------------------------------tattcccatcaatcgtcggaaga
cccaagaacgtcagcgctttgatcggtgttgattccgcctcagagtacctcggagatgaa
gcccaacaaaagagaggggtcttaaagatcttctaccccatcgaacatggtatcgttaag
gattgggatgatatggaaaagatctggaaccataccttctacgttgagctcagagttcaa
cccgatgagcacccagttctcttgactgaagccccactcaacccaaggactaacagagaa
aagatgactcaaatcatgttcgagaccttcaatgttcccgctctcataaaagtaaaaata
ttatcatcttatatttatgatatacatttaaatataatttgatttgttaaggaatctcta
cgttgctatccaagccgttctatctctctattccgctggtagaacaaccggtatcgtttg
cgatgctggtgatggagttacccacaccgtccccatctatgaaggtttctcaatcccaca
cgccgtatcaagaatccaacttgccggtagagacctcaccaccttcttggccacgctttt
gaccgagagaggatacaacttcacctcatcagctgagatggaaatcgttagagacattaa
ggaaaagctctgcttcgttgctttggactacgagagtgcccttaagcaatcacacgacag
ctcccaattcgagaagaactacgaacttccagatggtaaggttatcaccattggaaacga
gagattcagatgcccagaatatctcttncagccactcgaaatgaacggaagagaactcga
ctccatccaagacttgacctacaaatcaatccaagagtgcgatgtcgacgttagaagaga
cctctatcaaaacatcatcctctccggtggtacccacatgtacgaaggtatcgntgagag
actttctcaggaaattgagaa-cagagctcccaagtcaacataaacaagtggatgaaatt
acaaaattttattgccagcccagacagaagattcgccgtatggagaggtggttctaccct
tacttccctttcaaccttcgccagcatgtggatcactaaagaagactacgacgaaaacgg
agcaaccatcgttcacagaaaatgtatctgaggaataaaaatgttaaattctagaattta
ttttactcataaaacaatattttgatataagctcccaagtcaatcaacgttaaagttatt
gccaccatttttgttgtcaatattttgaggaatcaaattt-agttttagtatatgaatta
taaagtgtgctgagattagctgccctttgtgactgcgtctcttcaatactgacacttaac
atttcttattatttttaatgggttgaatgagatctttataatgtgtgcacagtcttagta
tttcttaatttaataatatta~~~~~~~~~~~~~~~~~~~~~~~~~~~~~~~~~~~~~~~
~~~~~~~~~~~~~~~~~~~~~~~~~~~~~~~~~~~~~~~~~~~~~~~~~~~~~~~~~~~~
~~~~~~~~~~~~~~~~~~~~~~~~~~~~~~~~~~~~~~~~~~~~~~~~~~~~~~~~~~~~
~~~~~~~~~~~~~~~~~~~~~~~~~~~~~~~~~~~~~~~~~~~~~~~~~~~~~~~~~~~~
~~~caaaaataacttattttgatcgataaatctctattttatttttgttgtgaaaccagc
cttgacgactcctgaaccattatcaataacgcaagtttgttggtactaataaatatacgg
tatttatatata--aggatatattttgacatattatgaatgtgacaaatataatttaagt
caagactgattaaaagagtggattgcggcaaa
>M3F/M1R-40hrH-28
-------------------------------------tattcccatcaatcgtcggaaga
cccaagaacgtcaacgctttgatcggtgttgattccgcctcagagtacctcggagatgaa
gcccaacaaaagagaggggtcttaaagatcttctaccccatcgaacatggtatcgttaag
gattgggatgatatggaaaagatctggaaccataccttctacgttgagctcagagttcaa
cccgatgagcacccagttctcttgactgaagccccactcaacccaaagactaacagagaa
aagatgactcaaatcatgttcgagaccttcaatgttcccgctctcataaaagtaaaaata
ttatcatattatatttatgatatacatttaaatataatatgatttgttaaggaatctcta
cgttgctatccaagccgttctatctctctattccgctggtagaacaaccggtatcgtttg
cgatgctggtgatggagttacccacaccgtccccatctatgaaggtttctcaatcccaca
cgccgtatcaagaatccaacttgccggtagagacctcaccaccttcttggccaagctttt
gaccgagagaggatacaacttcacctcatcagctgagatggaaatcgttagagacattaa
ggaaaagctctgcttcgttgctttggactacgagagtgcccttaagcaatcacacgacag
ctcccaattcgagaagaactacgaacttccagatggtaaggttatcaccattggaaacga
gagattcagatgcccagaatacctcttcaagccactcgaaatgaacggaagagaactcga
ctccatccaagacttgacctacaaatcaatccaagagtgcgatgtcgacgttagaagaga
cctctatcaaaacatcatcctctccggtggtaccaccatgtacgaaggtatcggtgagag
acttctcanggaaattgagaa-cagagctcccaagtcaacataaacaagtggatgaaaat
acaaaattttattgccagcccagacagaagattcgccgtatggagaggtggttctaccct
tacttccctatcaaccttcgccagcatgtggatcactaaagaagactacgacgaaaacgg
agcaaccatcgttcacagaaaatgtatctgaggaataaaaatgttaaattctagaattga
ttttactcataaaacaatattttgatataagctcccaagtcaatcaacgttaaagttatt
gccaccatttttgttgtcaatattttgaggaatcaaattt-agttttagtatatgaatta
taaagtgtgctgagattagccgccctttgtgactgcgtctcttcaatactgacacttaac
atttcatattatttttaatgggttgaatgagatctttataatgtgtgcacagtcttagta
tttcttaatttaatgatatta~~~~~~~~~~~~~~~~~~~~~~~~~~~~~~~~~~~~~~~
~~~~~~~~~~~~~~~~~~~~~~~~~~~~~~~~~~~~~~~~~~~~~~~~~~~~~~~~~~~~
~~~~~~~~~~~~~~~~~~~~~~~~~~~~~~~~~~~~~~~~~~~~~~~~~~~~~~~~~~~~
~~~~~~~~~~~~~~~~~~~~~~~~~~~~~~~~~~~~~~~~~~~~~~~~~~~~~~~~~~~~
~~~caaaaataacttattttgatctataaatttctattttatttttgttgcgaaaccagc
cttgacgactcctgaaccattatcaataacgcaagtttgttggtactaataaatatacgg
tatttaaatata--aggatatattttggcatattatgaatgtgacaaatataatttaagt
cgagactgattaaaagagtcgattgcggcaaa
>M3F/M1R-40hrH-30
-------------------------------------tattcccatcaatcgtcggaaga
cccaagaacgtcagcgctttgatcggtgttgattccgcctcagagtacctcggagatgaa
gcacaacaaaagagaggggtcttaaagatcttctaccccatcgaacatggtatcgttaag
gattgggatgatatggaaaagatctggaaccataccttctacgttgagctcagagttcaa
cccgatgagcacccagttctcttgactgaagctccactcaacccaaagactaacagagaa
aagatgactcaaatcatgttcgagaccttcaatgttcccgctctcataaaagtaaaaata
ttatcatcttatatttatgatatatatttaaatataatttgatttgttaaggaatctcta
cgttgctatccaagccgttctatctctctattccgctggtagaacaaccggtatcgtttg
cgatgctggtgatggagttacccacaccgtccccatctatgaaggtttctcaatcccaca
cgccgtatcaagaatccaacttgccggtagagacctcaccaccttcttggccaagctttt
gaccgagagaggatacaacttcacctcatcagctgagatggaaatcgttagagacattaa
ggaaaagctctgcttcgttgctttggactacgagagtgcccttaagcaatcacacgacag
ctcccaattcgagaagaactacgaacttccagatggtaaggttatcaccattggaaacga
gagattcagatgcccagaatatctcttcaagccactcgaaatgaacggaagagaactcga
ctccatccaagacttgacctacaaatcagtccaagagtgcgatgtcgacgttagaagaga
cctctatcaaaacatcatcctctccggtggtaccaccatgtacgaaggtatcggtgagag
actttctcaggaa-ttgagaaacagagctccca-gtcnacattaacaagtggatgaaat-
acaaatttt-attgccagcccagacagaagattccccgtatggagaggtggttctaccct
tacttccctatcaactttcgccagcatgtggatcactaaagaagactacgacgaaaacgg
agcaaccatcgttcacagaaaatgtatctgaggaataaaaatgttaaattctagaattta
ttttactcataaaacaatattttgatataagctcccaagtcaatcaacgttaaagttatt
gccaccatttttgcttcgatatttt-gaggaatcaaaatttagttttagtatatgaatta
taaagtgtgctgagattagctgccctttgtgactgcgtctcttcaatactgacacttaac
atttcttattatttttaatgggttgaatgagatctttataatgtgtgcacagtcttagta
tttcttaatttaataatatta~~~~~~~~~~~~~~~~~~~~~~~~~~~~~~~~~~~~~~~
~~~~~~~~~~~~~~~~~~~~~~~~~~~~~~~~~~~~~~~~~~~~~~~~~~~~~~~~~~~~
~~~~~~~~~~~~~~~~~~~~~~~~~~~~~~~~~~~~~~~~~~~~~~~~~~~~~~~~~~~~
~~~~~~~~~~~~~~~~~~~~~~~~~~~~~~~~~~~~~~~~~~~~~~~~~~~~~~~~~~~~
~~~caaaaataacttattttgatcgataaatctctattttatttttgttgtgaaaccagc
cttgacgactcctgaaccattatcaataacgcaagtttgttggtactaataaatatacgg
tatttatatata--aggatatattttgacatattatgaatgtgacaaatataatttaagt
caagactgattaaaagagtcgattgcggcaaa
>M3F/M1R-40hrH-33
-------------------------------------tattcccatcaatcgtcggaaga
cccaagaacgtcagcgctttgatcggtgttgattccgcctcagagtacctcggagatgaa
gcccaacaaaaaagaggggtcttaaagatcttctaccccatcgaacatggtatcgttaag
gattgggatgatatggaaaagatctggaaccataccttctacgttgagctcagagttcaa
cccgatgagcacccagttctcttgactgaagccccactcaacccaaagactaacagagaa
aagatgactcaaatcatgttcgagaccttcaatgttcccgctctcataaaagtaaaaata
ttatcatcttatatttatgatatatatttaaatataatttgatttgttaaggaatctcta
cgttgctatccaagccgttctatctctctattccgctggtagaacaaccggtatcgtttg
cgatgctggtgatggagttacccacaccgtccccatctatgaaggtttctcaatcccaca
cgccgtatcaagaatccaacttgccggtagagacctcaccaccttcttggccaagctttt
gaccgagagaggatacaacttcacctcatcagctgagatggaaatcgttagagacattaa
ggaaaagctctgcttcgttgctttggactacgagagtgcccttaagcaatcacacgacag
ctcccaattcgagaaaaactacgaacttccagatggtaaggttatcactattggaaacga
gagattcagatgcccagaatatctcttcaagccactcgaaatgaacggaagagaactcga
ttcaatccaagacttgacctacaaatcaatccaagagtgcgatgtcgacgttagaagaga
cctctatcaaaacatcatcctctccggtggtanccacatgtacgaaggtatcggtgagag
ac-tctcaaggaaattgagaa-cagagctcccaagtcaacataaacaagtggatgaaatt
acaaaatttattgnccagcccagacagaagattcgccgtatggagaggtggttctaccct
tacttccctatcaaccttcgccagcatgtggatcactaaagaagactacgacgaaaacgg
agcaaccatcgttcacagaaaatgtatctgaggaataaaaatgttaaattctagaattta
ttttactcataaaacaatattttgatataagctcccaagtcaatcaacgttaaagttatt
gccaccatttttattgtcgatattttgaggaatcaaattt-agttttagtatatgaatta
taaagtgtgctgagattagccgccctttgtgactgcgtctcttcaatactgacacttaac
atttcttattatttttaatgggttgaatgagatctttataatgtgtgcacagtcttagta
tttcttaatttaataatatta~~~~~~~~~~~~~~~~~~~~~~~~~~~~~~~~~~~~~~~
~~~~~~~~~~~~~~~~~~~~~~~~~~~~~~~~~~~~~~~~~~~~~~~~~~~~~~~~~~~~
~~~~~~~~~~~~~~~~~~~~~~~~~~~~~~~~~~~~~~~~~~~~~~~~~~~~~~~~~~~~
~~~~~~~~~~~~~~~~~~~~~~~~~~~~~~~~~~~~~~~~~~~~~~~~~~~~~~~~~~~~
~~~caaaaataacttattttgatcgataaatctctattttatttttgttgcgaaaccagc
cttgacgactcctgaaccattatcaataacgcaagtttgttggtactaataaatatacgg
tgtttatatata--aggatatattttgacatattatgaatgtgacaaatataatttaagt
caagactgattaaaagagtcgattgcggcaaa
>M3F/M1R-40hrH-34
-------------------------------------tattcccatcactcgtcggaaga
cccaagaacgtcagcgctttgatcggtgttgattccgcctcagagtacctcggagatgaa
gcacaacaaaagagaggggtcttaaagatcttctaccccatcgaacatggtatcgttaag
gattgggatgatatggaaaagatctggaaccataccttctacgttgagctcagagttcaa
cccgatgagcacccagttctcttgactgaagctccactcaacccaaagactaacagagaa
aagatgactcaaatcatgttcgagaccttcaatgttcccgctctcataaaagtaaaaata
ttatcatcttatatttatgatttatatttaaatataatttgatttgttaaggaatctcta
cgttgctatccaagccgttctatctctctattccgctggtagaacaaccggtatcgtttg
cgatgctggtgatggagttacccacaccgtccccatctatgaaggtttctcaatcccaca
cgccgtatcaagaatccaacttgccggtagagacctcaccaccctcttggccaagctttt
gaccgagagaggatacaacttcacctcatcagctgagatggaaatcgttagagacattaa
ggaaaagctctgcttcgttgctttggactacgagagtgcccttaagcaatcacacgacag
ctcccaattcgagaagaactacgaacttccagatggtaaggttatcaccattggaaacga
gagattcagatgcccagaatatctcttcaagccactcgaaatgaacggaagagaactcga
ctccatccaagacttgacctacaaatcaatccaagagtgcgatgtcgacgttagaagaga
cctctatcaaaacatcatcctctccggtggtaccaccatgtacgaaggtatcggtgagag
acttctcagggaatttgaga--cagagctcccnagtcacataaacaaagtggatgaaatt
acaaaattttattgccagcccagacagaagattcgccgtatggagaggtggttctaccct
tacttccctatcaaccttcgccagcatgtggatcactaaagaagactacgacgaaaacgg
agcaaccatcgttcacagaaaatgtatctgaggaataaaaatgttaaattctagaattta
ttttactcataaaacaatattttgatataagctcccaagtcaatcaacgttaaagttatt
gccaccatttttgcttcgatatttt-gaggaatcaaaatttagttttagtatatgaatta
taaagtgtgccgagattagctgccctttgtgactgcgtctcttcaatactgacacttaac
atttcttattatttttaatgggttgaatgagatctttataatgtgtgcacagtcttagta
tttcttaatttaataatatta~~~~~~~~~~~~~~~~~~~~~~~~~~~~~~~~~~~~~~~
~~~~~~~~~~~~~~~~~~~~~~~~~~~~~~~~~~~~~~~~~~~~~~~~~~~~~~~~~~~~
~~~~~~~~~~~~~~~~~~~~~~~~~~~~~~~~~~~~~~~~~~~~~~~~~~~~~~~~~~~~
~~~~~~~~~~~~~~~~~~~~~~~~~~~~~~~~~~~~~~~~~~~~~~~~~~~~~~~~~~~~
~~~caaaaataacttattttgatcgataaatctctattttatttttgttgtgaaaccagc
cttgacgactcctgaaccattatcaataacgcaagtttgttggtactaataaatatacgg
tatttatatata--aggatatattttgacatattatgaatgtgacaaatataatttaagt
caagactgattaaaagagtcgattgcggcaaa
>M3F/M1R-40hrH-35
-------------------------------------tattcccatcaatcgtcggaaga
cccaagaacgtcagcgctttgatcggtgttgattccgcctcagagtacctcggagatgaa
gcccaacaaaaaagaggggtcttaaagatcttctaccccatcgaacatggtatcgttaag
gattgggatgatatggaaaagatctggaaccataccttctacgttgagctcagagttcaa
cccgatgagcacccagttctcttgactgaagccccactcaacccaaagactaacagagaa
aagatgactcaaatcatgttcgagaccttcaatgttcccgctctcataaaagtaaaaata
ttatcatattatatttatgatatacatttaaatataatatgatttgttaaggaatctcta
cgtcgctatccaagccgttctatctctctattccgctggtagaacaaccggtatcgtttg
cgatgctggtgatggagttacctacaccgtccccatctatgaaggtttctcaatcccaca
cgccgtatcaagaatccaacttgccggtagagacctcaccaccttcttggccaagctttt
gaccgagag--gatacaacttcacctcatcagctgagatggaaatcgttagagacattaa
ggaaaagctctgcttcgttactttggactacgagagtgcccttaagcaatcacacgacag
ctcccaattcgagaagaactacgaacttccagatggtaaggttatcaccattggaaacga
gagattcagatgcccagaatacctcttcaagccactcgaaatgaacggaagagaactcga
ctccatccaagacttgacctacaaatcaatcgnagagtgcgatgtcgacgttagaagaga
cctctatcagaacatcatcctctccggtggtaccaccatgtacgagggtatcggtgagag
acttctcaaggaaattgagaa-cagagctccccagtcaacataaacaagtggatgaaatt
acaaatttttatggccagcc-agacagagaat-ccccgtatggagaggtggttctaccct
tacttccctatcaaccttcgccagcatgtggatcactaaagaagactacgacgaaaacgg
agcaaccatcgttcacagaaaatgtatctgaggaataaaaatgttaaattctagaattga
ttttactcataaaacaatattctgatataagctcccaagtcaatcaacgttaaagttatt
gccaccatttctgttgtcaatattttgaggaatcaaattt-agttttagtatatgaatta
taaagtgtgctgagattagccgccctttgtgactgcgtctcttcaatactgacacttaac
atttcatattatttttaatgggttgaatgagatctttataatgtgtgcacagtcttagta
tttcttaatttaataatatta~~~~~~~~~~~~~~~~~~~~~~~~~~~~~~~~~~~~~~~
~~~~~~~~~~~~~~~~~~~~~~~~~~~~~~~~~~~~~~~~~~~~~~~~~~~~~~~~~~~~
~~~~~~~~~~~~~~~~~~~~~~~~~~~~~~~~~~~~~~~~~~~~~~~~~~~~~~~~~~~~
~~~~~~~~~~~~~~~~~~~~~~~~~~~~~~~~~~~~~~~~~~~~~~~~~~~~~~~~~~~~
~~~caaaaataacttattttgatctataaatttctattttatttttgttgcgaaaccagc
cttgacgactcccgaaccattatcaataacgcaagtttgttggtactaataaatatacgg
tatttaaatata--aggatatattttggcatattatgaatgtgactaatataatttaagt
cgagactgattaaaagagtcgattgcggcaaa
>M3F/M1R-40hrH-41
~~~~~~~~~~~~~~~~~~~~~~~~~~~~~~~~~~~~~tattcccatcactcgtcggaaga
cccaagaacgtcagcgctttgatcggtgttgattccgcctcagagtacctcggagatgaa
gcccaacaaaaaagaggggtcttaaagatcttctaccccatcgaacatggtatcgttaag
gattgggatgatatggaaaagatctggaaccataccttctacgttgagctcagagttcaa
cccgatgagcacccagttctcttgactgaagccccactcaacccaaagactaacagagaa
aagatgactcaaatcatgttcgagaccttcaatgttcccgctctcataaaagtaaaaata
ttatcatcttatatttatgatatatatttaaatataatttgatttgttaaggaatctcta
cgttgctatccaagccgttctatctctctattccgctggtagaacaaccggtatcgtttg
cgatgctggtgatggagttacccacaccgtccccatctatgaaggtttctcaatcccaca
cgccgtatcaagaatccaacttgccggtagagacctcaccaccttcttggccaagctttt
gaccgagagaggatacaacttcacctcatcagctgagatggaaatcgttagagacattaa
ggaaaagctctgcttcgttgctttggactacgagagtgcccttaagcaatcacacgacag
ctcccaattcgagaaaaactacgaacttccagatggtaaggttatcactattggaaacga
gagattcagatgcccagaatatctcttcaagccactcgaaatgaacggaagagaactcga
ttcaatccaagacttgacctacaaatcaatccaagagtgcgatgtcgacgttagaagaga
cctctatcaaaacatcatcctctccggtggtaccaccatgtacgaaggtatcggtgagag
acttctcaaggaaattgagaa~cagagctcccaagtcaacataaacaagtggatgaaatt
acaaaattttattgccagcccagacagaagattcgccgtatggagaggtggttctaccct
tacttccctatcaaccttcgccagcatgtggatcactaaagaagactacgacgaaaacgg
agcaaccatcgttcacagaaaatgtatctgaggaataaaaatgttaaattctagaattta
ttttactcataaaacaatattttgatataagctcccaagtcaatcaacgttaaagttatt
gccaccatttttattgtcgatattttgaggaatcaaattt~agttttagtatatgaatta
taaagtgtgctgagattagccgccctttgtgactgcgtctcttcaatactgacacttaac
atttcttattatttttaatgggttgaatgagatctttataatgtgtgcacagtcttagta
tttcttaatttaataatatta~~~~~~~~~~~~~~~~~~~~~~~~~~~~~~~~~~~~~~~
~~~~~~~~~~~~~~~~~~~~~~~~~~~~~~~~~~~~~~~~~~~~~~~~~~~~~~~~~~~~
~~~~~~~~~~~~~~~~~~~~~~~~~~~~~~~~~~~~~~~~~~~~~~~~~~~~~~~~~~~~
~~~~~~~~~~~~~~~~~~~~~~~~~~~~~~~~~~~~~~~~~~~~~~~~~~~~~~~~~~~~
~~~cgaaaataacttattttgatcgataaatctctattttatttttgttgcgaaaccagc
cttgacgactcctgaaccattatcaataacgcaagtttgttggtactaataaatatacgg
tgtttatatata~~aggatatattttgacatattatgaatgtgacaaatataatttaagt
caagactgattaaaagagtcgattgcggcaaa
>ActinI-M3M1-40L1
------------------------------------------------------------
-------------------------------------------------------atgaa
gcccaacaaaagagaggggncttacagatcttctaccccatcgaacatggtatcgttaag
gattgggatgatatggaaaagatctggaaccataccttctacgttgagctcagagttcaa
cccgatgagcacccagttctcttgactgaagccccactcaacccaaagactaacagagaa
aagatgactcaaatcatgttcgagaccttcaatgttcccgctctcataaa-gtaaaaata
ttatcatattatatttatgatatacatttaaatataatatgatttgttaaggaatctcta
cgttgctatccaagccgttctatctctctattccgctggtagaacaaccggtatcgtttg
cgatgctggtgatggagttacccacaccgtccccatctatgaaggtttctcaatcccaca
cgccgtatcaagaatccaacttgccggtagagacctcaccaccttcttggccaagctttt
gaccgagagaggatacaacttcacctcatcagctgagatggatatcgttagagacattaa
ggaaaagctctgcttcgttgctttggactaccagagtgcccttaagcaatcacacgaccg
ctcccaattcgagaagaactacgaacttccagatggtaaggctatcaccattgcaaacga
gagattcagatgcccagaatacctcattcagccactcgaaatgaacggaagagaactgct
attcctccaagaattgacctacaaatt-atccaaaaatgcaatgtcgaccttagaagaga
cctctatctaaaaatcatcctctccggtggtacctcaatgtacaaaggcatcggtgagaa
acctttccagggaactgagaa-aagagctcccaagtcaacataaacaagtggatgaaatt
acaaaattttattgccagcccagacagaagattcgccgtatggagaggtggttctaccct
tacttccctatcaaccttcgccagcatgtggatcactaaagaagactacgacgaaaacgg
agcaaccatcgttcacagaaaatgtatctgaggaataaaaatgttaaattctagaattga
ttttactcataaaacaatattttgatataagctcccaagtcaatcaacgttaaagttatt
gccaccatttttgttgtcaatattttgaggaatcaaattt-agttttagtatatgaatta
taaagtgtgctgagattagccgccctttgtgactgcgtctcttcaatactgacacttaac
atttcatattatttttaatgggttgaatgagatctttataatgtgtgcacagtcttagta
tttcttaatttaataatatta~~~~~~~~~~~~~~~~~~~~~~~~~~~~~~~~~~~~~~~
~~~~~~~~~~~~~~~~~~~~~~~~~~~~~~~~~~~~~~~~~~~~~~~~~~~~~~~~~~~~
~~~~~~~~~~~~~~~~~~~~~~~~~~~~~~~~~~~~~~~~~~~~~~~~~~~~~~~~~~~~
~~~~~~~~~~~~~~~~~~~~~~~~~~~~~~~~~~~~~~~~~~~~~~~~~~~~~~~~~~~~
~~~caaaaataacttattttgatctataaatttctattttatttttgttgcgaaaccagc
cttgacgactcctgaaccattatcaataacgcaagtttgttggtactaataaatatacgg
tatttaaatata--aggatatattttggcatattatgaatgtgacaaatataatttaagt
cgagactgattaaaagagtcgattgcggcaaa
>ActinI-M3M1-40L2
-------------------------------------tattcccatcaatcgtcggaaga
cccaagaacgtcagcgctttgatcggtgttgattccgcctcagagtacctcggagatgaa
gcccaacaaaagagaggggtcttaaagatcttctaccccatcgaacatggtatcgttaag
gattgggatgatatggaaaagatctggaaccataccttctacgttgagctcagagttcaa
cccgatgagcacccagttctcttgactgaagccccactcaacccaaggactaacagagaa
aagatgactcaaatcatgttcgagaccttcaatgttcccgctctcataaaagtaaaaata
ttatcatcttatatttatgatatacatttaaatataatttgatttgttaaggaatctcta
cgttgctatccaagccgttctatctctctattccgctggtagaacaaccggtatcgtttg
cgatgctggtgatggagttacccacaccgtccccatctatgaaggtttctcaatcccaca
cgccgtatcaagaatccaacttgccggtagagacctcaccaccttcttggccacgctttt
gaccgagagaggatacaacttcacctcatcagctgagatggaaatcgttagagacattaa
ggaaaagctctgcttcgttgctttggactacgagagtgcccttaagcaatcacacgacag
ctcccaattcgagaagaactacgaacttccagatggtaaggttatcaccattggaaacga
gagattcagatgcccagaatatctcttncagccactcgaaatgaacggaagagaactcga
ctccatccaagacttgacctacaaatcaatccaagagtgcgatgtcgacgttagaagaga
cctctatcaaaacatcatcctctccggtggtacccacatgtacgaaggtatcgntgagag
actttctcaggaaattgagaa-cagagctcccaagtcaacataaacaagtggatgaaatt
acaaaattttattgccagcccagacagaagattcgccgtatggagaggtggttctaccct
tacttccctttcaaccttcgccagcatgtggatcactaaagaagactacgacgaaaacgg
agcaaccatcgttcacagaaaatgtatctgaggaataaaaatgttaaattctagaattta
ttttactcataaaacaatattttgatataagctcccaagtcaatcaacgttaaagttatt
gccaccatttttgttgtcaatattttgaggaatcaaattt-agttttagtatatgaatta
taaagtgtgctgagattagctgccctttgtgactgcgtctcttcaatactgacacttaac
atttcttattatttttaatgggttgaatgagatctttataatgtgtgcacagtcttagta
tttcttaatttaataatatta~~~~~~~~~~~~~~~~~~~~~~~~~~~~~~~~~~~~~~~
~~~~~~~~~~~~~~~~~~~~~~~~~~~~~~~~~~~~~~~~~~~~~~~~~~~~~~~~~~~~
~~~~~~~~~~~~~~~~~~~~~~~~~~~~~~~~~~~~~~~~~~~~~~~~~~~~~~~~~~~~
~~~~~~~~~~~~~~~~~~~~~~~~~~~~~~~~~~~~~~~~~~~~~~~~~~~~~~~~~~~~
~~~caaaaataacttattttgatcgataaatctctattttatttttgttgtgaaaccagc
cttgacgactcctgaaccattatcaataacgcaagtttgttggtactaataaatatacgg
tatttatatata--aggatatattttgacatattatgaatgtgacaaatataatttaagt
caagactgattaaaagagtggattgcggcaaa
>ActinI-M3M1-40L3
-------------------------------------tattcccatcaatcgtcggaaga
cccaagaacgtcagcgctttgatcggtgttgattccgcctcagagtacctcggagatgaa
gcacaacaaaagagaggggtcttaaagatcttctaccccatcgaacatggtatcgttaag
gattgggatgatatggaaaagatctggaaccataccttctacgttgagctcagagttcaa
cccgatgagcacccagttctcttgactgaagctccactcaacccaaagactaacagagaa
aagatgactcaaatcatgttcgagaccttcaatgttcccgctctcataaaagtaaaaata
ttatcatcttatatttatgatatatatttaaatataatttgatttgttaaggaatctcta
cgttgctatccaagccgttctatctctctattccgctggtagaacaaccggtatcgtttg
cgatgctggtgatggagttacccacaccgtccccatctatgaaggtttctcaatcccaca
cgccgtatcaagaatccaacttgccggtagagacctcaccaccttcttggccaagctttt
gaccgagagaggatacaacttcacctcatcagctgagatggaaatcgttagagacattaa
ggaaaagctctgcttcgttgctttggactacgagagtgcccttaagcaatcacacgacag
ctcccaattcgagaagaactacgaacttccagatggtaaggttatcaccattggaaacga
gagattcagatgcccagaatatctcttcaagccactcgaaatgaacggaagagaactcga
ctccatccaagacttgacctacaaatcagtccaagagtgcgatgtcgacgttagaagaga
cctctatcaaaacatcatcctctccggtggtaccaccatgtacgaaggtatcggtgagag
actttctcaggaa-ttgagaaacagagctccca-gtcnacattaacaagtggatgaaat-
acaaatttt-attgccagcccagacagaagattccccgtatggagaggtggttctaccct
tacttccctatcaactttcgccagcatgtggatcactaaagaagactacgacgaaaacgg
agcaaccatcgttcacagaaaatgtatctgaggaataaaaatgttaaattctagaattta
ttttactcataaaacaatattttgatataagctcccaagtcaatcaacgttaaagttatt
gccaccatttttgcttcgatatttt-gaggaatcaaaatttagttttagtatatgaatta
taaagtgtgctgagattagctgccctttgtgactgcgtctcttcaatactgacacttaac
atttcttattatttttaatgggttgaatgagatctttataatgtgtgcacagtcttagta
tttcttaatttaataatatta~~~~~~~~~~~~~~~~~~~~~~~~~~~~~~~~~~~~~~~
~~~~~~~~~~~~~~~~~~~~~~~~~~~~~~~~~~~~~~~~~~~~~~~~~~~~~~~~~~~~
~~~~~~~~~~~~~~~~~~~~~~~~~~~~~~~~~~~~~~~~~~~~~~~~~~~~~~~~~~~~
~~~~~~~~~~~~~~~~~~~~~~~~~~~~~~~~~~~~~~~~~~~~~~~~~~~~~~~~~~~~
~~~caaaaataacttattttgatcgataaatctctattttatttttgttgtgaaaccagc
cttgacgactcctgaaccattatcaataacgcaagtttgttggtactaataaatatacgg
tatttatatata--aggatatattttgacatattatgaatgtgacaaatataatttaagt
caagactgattaaaagagtcgattgcggcaaa
>ActinI-M3M1-40L4
-------------------------------------tattcccatcactcgtcggaaga
cccaagaacgtcagcgctttgatcggtgttgattccgcctcagagtacctcggagatgaa
gcacaacaaaagagaggggtcttaaagatcttctaccccatcgaacatggtatcgttaag
gattgggatgatatggaaaagatctggaaccataccttctacgttgagctcagagttcaa
cccgatgagcacccagttctcttgactgaagctccactcaacccaaagactaacagagaa
aagatgactcaaatcatgttcgagaccttcaatgttcccgctctcataaaagtaaaaata
ttatcatcttatatttatgatttatatttaaatataatttgatttgttaaggaatctcta
cgttgctatccaagccgttctatctctctattccgctggtagaacaaccggtatcgtttg
cgatgctggtgatggagttacccacaccgtccccatctatgaaggtttctcaatcccaca
cgccgtatcaagaatccaacttgccggtagagacctcaccaccctcttggccaagctttt
gaccgagagaggatacaacttcacctcatcagctgagatggaaatcgttagagacattaa
ggaaaagctctgcttcgttgctttggactacgagagtgcccttaagcaatcacacgacag
ctcccaattcgagaagaactacgaacttccagatggtaaggttatcaccattggaaacga
gagattcagatgcccagaatatctcttcaagccactcgaaatgaacggaagagaactcga
ctccatccaagacttgacctacaaatcaatccaagagtgcgatgtcgacgttagaagaga
cctctatcaaaacatcatcctctccggtggtaccaccatgtacgaaggtatcggtgagag
acttctcagggaatttgaga--cagagctcccnagtcacataaacaaagtggatgaaatt
acaaaattttattgccagcccagacagaagattcgccgtatggagaggtggttctaccct
tacttccctatcaaccttcgccagcatgtggatcactaaagaagactacgacgaaaacgg
agcaaccatcgttcacagaaaatgtatctgaggaataaaaatgttaaattctagaattta
ttttactcataaaacaatattttgatataagctcccaagtcaatcaacgttaaagttatt
gccaccatttttgcttcgatatttt-gaggaatcaaaatttagttttagtatatgaatta
taaagtgtgccgagattagctgccctttgtgactgcgtctcttcaatactgacacttaac
atttcttattatttttaatgggttgaatgagatctttataatgtgtgcacagtcttagta
tttcttaatttaataatatta~~~~~~~~~~~~~~~~~~~~~~~~~~~~~~~~~~~~~~~
~~~~~~~~~~~~~~~~~~~~~~~~~~~~~~~~~~~~~~~~~~~~~~~~~~~~~~~~~~~~
~~~~~~~~~~~~~~~~~~~~~~~~~~~~~~~~~~~~~~~~~~~~~~~~~~~~~~~~~~~~
~~~~~~~~~~~~~~~~~~~~~~~~~~~~~~~~~~~~~~~~~~~~~~~~~~~~~~~~~~~~
~~~caaaaataacttattttgatcgataaatctctattttatttttgttgtgaaaccagc
cttgacgactcctgaaccattatcaataacgcaagtttgttggtactaataaatatacgg
tatttatatata--aggatatattttgacatattatgaatgtgacaaatataatttaagt
caagactgattaaaagagtcgattgcggcaaa
>ActinI-M3M1-40M9
-------------------------------------tattcccatcaatcgtcggaaga
cccaagaacgtcagcgctttgatcggtgttgattccgcctcagagtacctcggagatgaa
gcccaacaaaaaagaggggtcttaaagatcttctaccccatcgaacatggtatcgttaag
gattgggatgatatggaaaagatctggaaccataccttctacgttgagctcagagttcaa
cccgatgagcacccagttctcttgactgaagccccactcaacccaaagactaacagagaa
aagatgactcaaatcatgttcgagaccttcaatgttcccgctctcataaaagtaaaaata
ttatcatattatatttatgatatacatttaaatataatatgatttgttaaggaatctcta
cgtcgctatccaagccgttctatctctctattccgctggtagaacaaccggtatcgtttg
cgatgctggtgatggagttacctacaccgtccccatctatgaaggtttctcaatcccaca
cgccgtatcaagaatccaacttgccggtagagacctcaccaccttcttggccaagctttt
gaccgagag--gatacaacttcacctcatcagctgagatggaaatcgttagagacattaa
ggaaaagctctgcttcgttactttggactacgagagtgcccttaagcaatcacacgacag
ctcccaattcgagaagaactacgaacttccagatggtaaggttatcaccattggaaacga
gagattcagatgcccagaatacctcttcaagccactcgaaatgaacggaagagaactcga
ctccatccaagacttgacctacaaatcaatcgnagagtgcgatgtcgacgttagaagaga
cctctatcagaacatcatcctctccggtggtaccaccatgtacgagggtatcggtgagag
acttctcaaggaaattgagaa-cagagctccccagtcaacataaacaagtggatgaaatt
acaaatttttatggccagcc-agacagagaat-ccccgtatggagaggtggttctaccct
tacttccctatcaaccttcgccagcatgtggatcactaaagaagactacgacgaaaacgg
agcaaccatcgttcacagaaaatgtatctgaggaataaaaatgttaaattctagaattga
ttttactcataaaacaatattctgatataagctcccaagtcaatcaacgttaaagttatt
gccaccatttctgttgtcaatattttgaggaatcaaattt-agttttagtatatgaatta
taaagtgtgctgagattagccgccctttgtgactgcgtctcttcaatactgacacttaac
atttcatattatttttaatgggttgaatgagatctttataatgtgtgcacagtcttagta
tttcttaatttaataatatta~~~~~~~~~~~~~~~~~~~~~~~~~~~~~~~~~~~~~~~
~~~~~~~~~~~~~~~~~~~~~~~~~~~~~~~~~~~~~~~~~~~~~~~~~~~~~~~~~~~~
~~~~~~~~~~~~~~~~~~~~~~~~~~~~~~~~~~~~~~~~~~~~~~~~~~~~~~~~~~~~
~~~~~~~~~~~~~~~~~~~~~~~~~~~~~~~~~~~~~~~~~~~~~~~~~~~~~~~~~~~~
~~~caaaaataacttattttgatctataaatttctattttatttttgttgcgaaaccagc
cttgacgactcccgaaccattatcaataacgcaagtttgttggtactaataaatatacgg
tatttaaatata--aggatatattttggcatattatgaatgtgactaatataatttaagt
cgagactgattaaaagagtcgattgcggcaaa
>ActinI-M3M1-40M10
-------------------------------------tattcccatcaatcgtcggaaga
cccaagaacgtcagcgctttgatcggtgttgattccgcctcagagtacctcggagatgaa
gcccaacaaaaaagaggggtcttaaagatcttctaccccatcgaacatggtatcgttaag
gattgggatgatatggaaaagatctggaaccataccttctacgttgagctcagagttcaa
cccgatgagcacccagttctcttgactgaagccccactcaacccaaagactaacagagaa
aagatgactcaaatcatgttcgagaccttcaatgttcccgctctcataaaagtaaaaata
ttatcatcttatatttatgatatatatttaaatataatttgatttgttaaggaatctcta
cgttgctatccaagccgttctatctctctattccgctggtagaacaaccggtatcgtttg
cgatgctggtgatggagttacccacaccgtccccatctatgaaggtttctcaatcccaca
cgccgtatcaagaatccaacttgccggtagagacctcaccaccttcttggccaagctttt
gaccgagagaggatacaacttcacctcatcagctgagatggaaatcgttagagacattaa
ggaaaagctctgcttcgttgctttggactacgagagtgcccttaagcaatcacacgacag
ctcccaattcgagaaaaactacgaacttccagatggtaaggttatcactattggaaacga
gagattcagatgcccagaatatctcttcaagccactcgaaatgaacggaagagaactcga
ttcaatccaagacttgacctacaaatcaatccaagagtgcgatgtcgacgttagaagaga
cctctatcaaaacatcatcctctccggtggtanccacatgtacgaaggtatcggtgagag
ac-tctcaaggaaattgagaa-cagagctcccaagtcaacataaacaagtggatgaaatt
acaaaatttattgnccagcccagacagaagattcgccgtatggagaggtggttctaccct
tacttccctatcaaccttcgccagcatgtggatcactaaagaagactacgacgaaaacgg
agcaaccatcgttcacagaaaatgtatctgaggaataaaaatgttaaattctagaattta
ttttactcataaaacaatattttgatataagctcccaagtcaatcaacgttaaagttatt
gccaccatttttattgtcgatattttgaggaatcaaattt-agttttagtatatgaatta
taaagtgtgctgagattagccgccctttgtgactgcgtctcttcaatactgacacttaac
atttcttattatttttaatgggttgaatgagatctttataatgtgtgcacagtcttagta
tttcttaatttaataatatta~~~~~~~~~~~~~~~~~~~~~~~~~~~~~~~~~~~~~~~
~~~~~~~~~~~~~~~~~~~~~~~~~~~~~~~~~~~~~~~~~~~~~~~~~~~~~~~~~~~~
~~~~~~~~~~~~~~~~~~~~~~~~~~~~~~~~~~~~~~~~~~~~~~~~~~~~~~~~~~~~
~~~~~~~~~~~~~~~~~~~~~~~~~~~~~~~~~~~~~~~~~~~~~~~~~~~~~~~~~~~~
~~~caaaaataacttattttgatcgataaatctctattttatttttgttgcgaaaccagc
cttgacgactcctgaaccattatcaataacgcaagtttgttggtactaataaatatacgg
tgtttatatata--aggatatattttgacatattatgaatgtgacaaatataatttaagt
caagactgattaaaagagtcgattgcggcaaa
>M3F/M1R-40hrL-26
-------------------------------------tattcccatcactcgtcggaaga
cccaagaacgtcagcgctttgatcggtgttgattccgcctcagagtacctcggagatgaa
gcccaacaaaagagaggggtcttaaagatcttctaccccatcgaacatggtatcgttaag
gattgggatgatatggaaaagatctggaaccataccttctacgttgagctcagagttcaa
cccgatgagcacccagttctcttgactgaagccccactcaacccaaagactaacagagaa
aagatgactcaaatcatgttcgagaccttcaatgttcccgctctc---------------
----------------------------------------------------------ta
cgttgctatccaagccgttctatctctctattccgctggtagaacaaccggtatcgtttg
cgatgctggtgatggagttacccacaccgtccccatctatgaaggtttctcaatcccaca
cgccgtatcaagaatccaacttgccggtagagacctcaccaccttcttggccaagctttt
gaccgagagaggatacaacttcacctcatcagctgagatggaaatcgttagagacattaa
ggaaaagctctgcttcgttgctttggactacgagagtgcccttaagcaatcacacgacag
ctcccaattcgagaagaactacgaacttccagatggtaaggttatcaccattggaaacga
gagattcagatgcccagaatacctcttcaagccactcgaaatgacgggaagagaactcga
ctccatccaagacttgacctacaaatcaatccaagagtgcgatgtcgacgttagaagaga
cctctatcaaaacatcatcctctccggtggtaccaccatgtacgaaggtatcggtgagag
acttctcaaggaaattgagaa-cagagctcccaagtcaacataaacaagtggatgaaatt
acaaaattttattgccagcccagacagaagattcgccgtatggagaggtggttctaccct
tacttccctatcaaccttcgccagcatgtggatcactaaagaagactacgacgaaaacgg
agcaaccatcgttcacagaaaatgtatctgaggaataaaaatgttaaattctagaattga
ttttactcataaaacaatattttgatataagctcccaagtcaatcaacgttaaagttatt
gccaccatttttgttgtcaatattttgaggaatcaaattt-agttttagtatatgaatta
taaagtgtgctgagattagccgccctttgtgactgcgtctcttcaatactgacacttaac
atttcatattatttttaatgggttgaatgtgatctttataatgtgtgcacagtcttagta
tttctcaatttaataatatta---------------------------------------
------------------------------------------------------------
------------------------------------------------------------
------------------------------------------------------------
---caaaaataacttattttgatctataaatttctattttatttttgttgcgaaaccagc
cttgacgactcctgaaccattatcaataacgcaagtttgttggtactaataaatatacgg
tatttaaatata--aggatatattttggcatattatgaatgtgacaaatataatttaagt
cgagactgattaaaagagtcgattgcggcaaa
>M3F/M1R-40hrL-29
-------------------------------------tattcccatcaatcgtcggaaga
cccaagaacgtcagcgctttgatcggtgttgattccgcctcagagtacctcggagatgaa
gcccaacaaaaaagaggggtcttaaagatcttctaccccatcgaacatggtatcgttaag
gattgggatgatatggaaaagatctggaaccataccttctacgttgagctcagagttcaa
cccgatgagcacccagttctcttgactgaagccccactcaacccaaagactaacagagaa
aagatgactcaaatcatgttcgagaccttcaatgttcccgctctc~~~~~~~~~~~~~~~
~~~~~~~~~~~~~~~~~~~~~~~~~~~~~~~~~~~~~~~~~~~~~~~~~~~~~~~~~~ta
cgttgctatccaagccgttctatctctctattccgctggtagaacaaccggtatcgtttg
cgatgctggtgatggagttacccacaccgtccccatctatgtaggtttctcaatcccaca
cgccgtatcaagaatccaacttgccggtagagacctcaccaccttcttggccaagctttt
gaccgagagaggatacaacttcacctcatcagctgagatggaaatcgttagagacattaa
ggaaaagctctgcttcgttgctttggactacgagagtgcccttaagcaatcacacgacag
ctcccaattcgagaaaaactacgaacttccagatggtaaggttatcactattggaaacga
gagattcagatgcccagaatatctcttca-gccactcgaaatgaacggaagagaactcga
ttcaatccaagacttgacctacaaatcaatccaagagtgcgatgtcgacgttagaagaga
cctctatcaaaacatcatcctctccggtg-taccaccatgtacgaaggtatcggtgagag
acttctcaaggaaattgagaa-cagagctcccaagtc-acataaacaagtggatgaaatt
acaaaattttattgccagcccagacagaagattcgccgtatggagaggtggttctaccct
tacttccctatcaaccttcgccagcatgtggaacactaaagaagactacgacgaaaacgg
agcaaccatcgttcacagaaaatgtatctgaggaataaaaatgttaaattctagaattta
ttttactcataaaacaatattttgatataagctcccaagtcaatcaacgttaaagttatt
gccaccatttttattgtcgatattttgaggaatcaaattt-agttttagtatatgaatta
taaagtgtgctgagattagccgccctttgtgactgcgtctcttcaatactgacacttaac
atttcttattatttttaatgggttgaatgagatctttataatgtgtgcacagtcttagta
tttcttaatttaataatatta---------------------------------------
------------------------------------------------------------
------------------------------------------------------------
------------------------------------------------------------
---caaaaataacttattttgatcgataaatctctattttatttttgttgcgaaaccagc
cttgacgactcctgaaccattatcaataacgcaagtttgttggtactaataaatatacgg
tgtttatatata--aggatatattttgacatattatgaatgtgacaaatataatttaagt
caagactgattaaaagagtcgattgcggcaaa
>M3F/M1R-40hrL-31
-------------------------------------tattcccatcaatcgtcggaaga
cccaagaacgtcagcgctttgatcggtgttgattccgcctcagagtacctcggagatgaa
gcccaacaaaaaagaggggtcttaaagatcttctaccccatcgaacatggtatcgttaag
gattgggatgatatggaaaagatctggaaccataccttctacgttgagctcagagttcaa
cccgatgagcacccagttctcttgactgaagccccactcaacccaaagactaacagagaa
aagatgactcaaatcatgttcgagaccttcaatgttcccgctctc~~~~~~~~~~~~~~~
~~~~~~~~~~~~~~~~~~~~~~~~~~~~~~~~~~~~~~~~~~~~~~~~~~~~~~~~~~ta
cgttgctatccaagccgttctatctctctattccgctggtagaacaaccggtatcgtttg
cgatgctggtgatggagttacccacaccgtccccatctatgtaggtttctcaatcccaca
cgccgtatcaagaatccaacttgccggtagagacctcaccaccttcttggccaagctttt
gaccgagagaggatacaacttcacctcatcagctgagatggaaatcgttagagacattaa
ggaaaagctctgcttcgttgctttggactacgagagtgcccttaagcaatcacacgacag
ctcccaattcgagaaaaactacgaacttccagatggtaaggttatcactattggaaacga
gagattcagatgcccagaatatctcttca-gccactcgaaatgaacggaagagaactcga
ttcaatccaagacttgacctacaaatcaatccaagagtgcgatgtcgacgttagaagaga
cctctatcaaaacatcatcctctccggtg-taccaccatgtacgaaggtatcggtgagag
acttctcaaggaaattgagaa-cagagctcccaagtc-acataaacaagtggatgaaatt
acaaaattttattgccagcccagacagaagattcgccgtatggagaggtggttctaccct
tacttccctatcaaccttcgccagcatgtggaacactaaagaagactacgacgaaaacgg
agcaaccatcgttcacagaaaatgtatctgaggaataaaaatgttaaattctagaattta
ttttactcataaaacaatattttgatataagctcccaagtcaatcaacgttaaagttatt
gccaccatttttattgtcgatattttgaggaatcaaattt-agttttagtatatgaatta
taaagtgtgctgagattagccgccctttgtgactgcgtctcttcaatactgacacttaac
atttcttattatttttaatgggttgaatgagatctttataatgtgtgcacagtcttagta
tttcttaatttaataatatta---------------------------------------
------------------------------------------------------------
------------------------------------------------------------
------------------------------------------------------------
---caaaaataacttattttgatcgataaatctctattttatttttgttgcgaaaccagc
cttgacgactcctgaaccattatcaataacgcaagtttgttggtactaataaatatacgg
tgtttatatata--aggatatattttgacatattatgaatgtgacaaatataatttaagt
caagactgattaaaagagtcgattgcggcaaa
>ActinI-M3M1-40L5
-------------------------------------tattcccatcaatcgtcggaaga
cccaagaacgtcagcgctttgatcggtgttgattccgcctcagagtacctcggagatgaa
gcccaacaaaaaagaggggtcttaaagatcttctaccccatcgaacatggtatcgttaag
gattgggatgatatggaaaagatctggaaccataccttctacgttgagctcagagttcaa
cccgatgagcacccagttctcttgactgaagccccactcaacccaaagactaacagagaa
aagatgactcaaatcatgttcgagaccttcaatgttcccgctctc~~~~~~~~~~~~~~~
~~~~~~~~~~~~~~~~~~~~~~~~~~~~~~~~~~~~~~~~~~~~~~~~~~~~~~~~~~ta
cgttgctatccaagccgttctatctctctattccgctggtagaacaaccggtatcgtttg
cgatgctggtgatggagttacccacaccgtccccatctatgtaggtttctcaatcccaca
cgccgtatcaagaatccaacttgccggtagagacctcaccaccttcttggccaagctttt
gaccgagagaggatacaacttcacctcatcagctgagatggaaatcgttagagacattaa
ggaaaagctctgcttcgttgctttggactacgagagtgcccttaagcaatcacacgacag
ctcccaattcgagaaaaactacgaacttccagatggtaaggttatcactattggaaacga
gagattcagatgcccagaatatctcttca-gccactcgaaatgaacggaagagaactcga
ttcaatccaagacttgacctacaaatcaatccaagagtgcgatgtcgacgttagaagaga
cctctatcaaaacatcatcctctccggtg-taccaccatgtacgaaggtatcggtgagag
acttctcaaggaaattgagaa-cagagctcccaagtc-acataaacaagtggatgaaatt
acaaaattttattgccagcccagacagaagattcgccgtatggagaggtggttctaccct
tacttccctatcaaccttcgccagcatgtggaacactaaagaagactacgacgaaaacgg
agcaaccatcgttcacagaaaatgtatctgaggaataaaaatgttaaattctagaattta
ttttactcataaaacaatattttgatataagctcccaagtcaatcaacgttaaagttatt
gccaccatttttattgtcgatattttgaggaatcaaattt-agttttagtatatgaatta
taaagtgtgctgagattagccgccctttgtgactgcgtctcttcaatactgacacttaac
atttcttattatttttaatgggttgaatgagatctttataatgtgtgcacagtcttagta
tttcttaatttaataatatta---------------------------------------
------------------------------------------------------------
------------------------------------------------------------
------------------------------------------------------------
---caaaaataacttattttgatcgataaatctctattttatttttgttgcgaaaccagc
cttgacgactcctgaaccattatcaataacgcaagtttgttggtactaataaatatacgg
tgtttatatata--aggatatattttgacatattatgaatgtgacaaatataatttaagt
caagactgattaaaagagtcgattgcggcaaa
>ActinI-M3M1-40M1
-------------------------------------tattcccatcaatcgtcggaaga
cccaagaacgtcagcgctttgatcggtgttgattccgcctcagagtacctcggagatgaa
gcccaacaaaaaagaggggtcttaaagatcttctaccccatcgaacatggtatcgttaag
gattgggatgatatggaaaagatctggaaccataccttctacgttgagctcagagttcaa
cccgatgagcacccagttctcttgactgaagccccactcaacccaaagactaacagagaa
aagatgactcaaatcatgttcgagaccttcaatgttcccgctctc~~~~~~~~~~~~~~~
~~~~~~~~~~~~~~~~~~~~~~~~~~~~~~~~~~~~~~~~~~~~~~~~~~~~~~~~~~ta
cgtcgctatccaagccgttctatctctctattccgctggtagaacaaccggtatcgtttg
cgatgctggtgatggagttacctacaccgtccccatctatgaaggtttctcaatcccaca
cgccgtatcaagaatccaacttgccggtagagacctcaccaccttcttggccaagctttt
gaccgagag--gatacaacttcacctcatcagctgagatggaaatcgttagagacattaa
ggaaaagctctgcttcgttactttggactacgagagtgcccttaagcaatcacacgacag
ctcccaattcgagaagaactacgaacttccagatggtaaggttatcaccattggaaacga
gagattcagatgcccagaatacctcttcaagccactcgaaatgaacggaagagaactcga
ctccatccaagacttgacctacaaatcaatcgnagagtgcgatgtcgacgttagaagaga
cctctatcagaacatcatcctctccggtggtaccaccatgtacgagggtatcggtgagag
acttctcaaggaaattgagaa-cagagctccccagtcaacataaacaagtggatgaaatt
acaaatttttatggccagcc-agacagagaat-ccccgtatggagaggtggttctaccct
tacttccctatcaaccttcgccagcatgtggatcactaaagaagactacgacgaaaacgg
agcaaccatcgttcacagaaaatgtatctgaggaataaaaatgttaaattctagaattga
ttttactcataaaacaatattctgatataagctcccaagtcaatcaacgttaaagttatt
gccaccatttctgttgtcaatattttgaggaatcaaattt-agttttagtatatgaatta
taaagtgtgctgagattagccgccctttgtgactgcgtctcttcaatactgacacttaac
atttcatattatttttaatgggttgaatgagatctttataatgtgtgcacagtcttagta
tttcttaatttaataatatta~~~~~~~~~~~~~~~~~~~~~~~~~~~~~~~~~~~~~~~
~~~~~~~~~~~~~~~~~~~~~~~~~~~~~~~~~~~~~~~~~~~~~~~~~~~~~~~~~~~~
~~~~~~~~~~~~~~~~~~~~~~~~~~~~~~~~~~~~~~~~~~~~~~~~~~~~~~~~~~~~
~~~~~~~~~~~~~~~~~~~~~~~~~~~~~~~~~~~~~~~~~~~~~~~~~~~~~~~~~~~~
~~~caaaaataacttattttgatctataaatttctattttatttttgttgcgaaaccagc
cttgacgactcccgaaccattatcaataacgcaagtttgttggtactaataaatatacgg
tatttaaatata--aggatatattttggcatattatgaatgtgactaatataatttaagt
cgagactgattaaaagagtcgattgcggcaaa
>M3F/M1R-40hrL-32
~~~~~~~~~~~~~~~~~~~~~~~~~~~~~~~~~~~~~tattcccatcaatcgtcggaaga
cccaagaccctttaagctttgatcggtgttgattccgcctcagagtacctcggagatgaa
gcccaacaaaagagaggggtcttaaagatcttctaccccatcgagcatggtatcgttaag
gattgggatgatatggaaaagatctggaaccataccttctacgttgagctcagagttcaa
cccgatgagcacccagttctcttgactgaagccccactcaacccaaagactaacagagaa
aagatgactcaaatcatgttcgagaccttcaatgttcccgctctc~~~~~~~~~~~~~~~
~~~~~~~~~~~~~~~~~~~~~~~~~~~~~~~~~ataatttgatttgttaaggaatctcta
cgttgctatccaagccgttctatctctctattccgctggtagaacaaccggtatcgtttg
cgatgctggtgatggagttacccacaccgtccccatctatgaaggtttctcaatcccaca
cgccgtatcaagaatccaacttgccggtagagacctcaccaccttcttggccaagctttt
gaccgagagaggatacaacttcacctcatcagctgagatggaaatcgttagagacattaa
ggaaaagctctgcttcgttgctttggactacgagagtgcccttaagcaatcacacgacag
ctcccaattcgagaagaactacgaacttccagatggtaaggttatcaccattggaaacga
gagattcagatgcccagaatatctcttcaagccactcgaaatgaacggaagagaactcga
ctccatccaagacttgacctacaaatcaatccaagagtgcgatgtcgacgttagaagaga
cctctatcaaaacatcatcctctccggtggtaccaccatgtacgaaggtatcggtgagag
acttctcaaggaaattgagaa~cagagctcccaagtcaacataaacaagtggatgaaatt
acaaaattttattgccagcccagacagaagattcgccgtatggagaggtggttctaccct
tacttccctatcaaccttcgccagcatgtggatcactaaagaagactacgacgaaaacgg
agcaaccatcgttcacagaaaatgtatctgaggaataaaaatgttaaattctagaattta
ttttactcataaaacaatattttgatataagctcccaagtcaatcaacgttaaagttatt
gccaccatttttgct~tcgatattttgaggaatcaaaatttagttttagtatatgaatta
taaagtgtgctgagattagctgccctttgtgactgcgtctcttcaatactgacacttaac
atttcttattatttttaatgggttgaatgagatctttataatgtgtgcacagtcttagta
tttcttaatttaataatatta~~~~~~~~~~~~~~~~~~~~~~~~~~~~~~~~~~~~~~~
~~~~~~~~~~~~~~~~~~~~~~~~~~~~~~~~~~~~~~~~~~~~~~~~~~~~~~~~~~~~
~~~~~~~~~~~~~~~~~~~~~~~~~~~~~~~~~~~~~~~~~~~~~~~~~~~~~~~~~~~~
~~~~~~~~~~~~~~~~~~~~~~~~~~~~~~~~~~~~~~~~~~~~~~~~~~~~~~~~~~~~
~~~caaaaataacttattttgatcgataaatctctattttatttttgttgtgaaaccagc
cttgacgactcctgaaccattatcaataacgcaagtttgttggtactaataaatatacgg
tatttatatata~~aggatatattttgacatattatgaatgtgacaaatataatttaagt
caagactgattcaaaaagtggattgcggcaaa
>M3F/M1R-40hrH-44
~~~~~~~~~~~~~~~~~~~~~~~~~~~~~~~~~~~~~tattcccatcaccctttagaaga
cccaagaacgtcagcgctttgatcggtgttcctttcgcctcagagtacctcggagatgaa
gcccaacaaaagagaggggtcttaaaggtcttctaccccatcgaacatggtatcgttaag
gattgggatgatatggaaaagatctggaaccataccttctacgttgagctcagagttcaa
cccgatgagcacccagttctcttgactgaagccccactcaacccaaagactaacagagaa
aagatgactcaaatcatgttcgagaccttcaatgttcccgctctcataaaagtaaaaata
ttatcatcttatatttatgatttacatttaaatataatttgatttgttaaggaatctcta
cgttgctatccaagccgttctatctctctattccgctggtagaacaaccggtatcgtttg
cgatgctggtgatggagttacccacaccgtccccatctatgaaggtttctcaatcccaca
cgccgtatcaagaatccaacttgccggtagagacctcaccaccttcttggccaagctttt
gaccgagagaggatacaacttcacctcatcagctgagatggaaatcgttagagacattaa
ggaaaagctctgcttcgttgctttggactacgagagtgcccttaagcattcacacgacag
ctcccaattcgagaagaactacgaacttccagatggtaaggttatcaccattggaaacga
gagattcagatgcccagaatatctcttcaagccactcgaaatgaacggaagagaactcga
ctccatccaggacttgacctacaaatcaatccaagagtgcgatgtcgacgttagaagaga
cctctatcaaaacatcatcctctccggtggtaccaccatgtacgaaggtatcggtgagag
acttctcaaggaaattgagaa~cagagctcccaagtcaacataaacaagtggatgaaatt
acaaaattttattgccagcccagacagaagattcgccgtatggagaggtggttctaccct
tacttccctttcaaccttcgccagcatgtggatcactaaagaagactacgacgaaaacgg
agcaaccatcgttcacagaaaatgtatctgaggaataaaaatgttaaattctagaattta
ttttactcataaaacaatattttgatataagctcccaagtcaatcaacgttaaagttatt
gccaccatttttgttgtcaatattttgaggaatcaaattt~agttttagtatatgaatta
taaagtgtgctgagatttgccgccctttgtgactgcgtctcttcaatactgatacttaac
atttcttgttatttttaatgggttgaatgagatctttataatgtgtgcacagtcttagta
tttcttaatttaataattta~~~~~~~~~~~~~~~~~~~~~~~~~~~~~~~~~~~~~~~~
~~~~~~~~~~~~~~~~~~~~~~~~~~~~~~~~~~~~~~~~~~~~~~~~~~~~~~~~~~~~
~~~~~~~~~~~~~~~~~~~~~~~~~~~~~~~~~~~~~~~~~~~~~~~~~~~~~~~~~~~~
~~~~~~~~~~~~~~~~~~~~~~~~~~~~~~~~~~~~~~~~~~~~~~~~~~~~~~~~~~~~
~~~caaaaataacttattttgatcgataaatctctattttatttttgttgcgaaaccagc
cttgacgactcctgaaccattatcaataacgcaagtttgttggtcct~~~~~~~~~~~~~
~~~~~~~~~~~~~~~~~~~~~~~~~~~~~~~~~~~~~aatgtgacaaatataatttaagt
cgcgactgattaaaagagtcgattgcggcaaa
>M3F/M1R-40hrH-48
~~~~~~~~~~~~~~~~~~~~~~~~~~~~~~~~~~~~~tattcccatcaatcgtcggaaga
cccaagaacgtcagcgctttgatcggtgttgattccgcctcagagtacctcggagatgaa
gcccaacaaaaaagaggggtcttaaagatcttctaccccatcgaacatggtatcgttaag
gattgggatgatatggaaaagatctggaaccataccttctacgttgagctcagagttcaa
cccgatgagcacccagttctcttgactgaagccccactcaacccaaagactaacagagaa
aagatgactcaaatcatgttcgagaccttcaatgttcccgctctcataaaagtaaaaata
ttatcatcttatatttatgatatatatttaaatataatttgatttgttaaggaatctcta
cgttgctatccaagccgttctatctctctattccgctggtagaacaaccggtatcgtttg
cgatgctggtgatggagttacccacaccgtccccatctatgaaggtttctcaatcccaca
cgccgtatcaagaatccaacttgccggtagagacctcaccaccttcttggccaagctttt
gaccgagagaggatacaacttcacctcatcagctgagatggaaatcgttagagacattaa
ggaaaagctctgcttcgttgctttggactacgagagtgcctttaagcaatcacacgacag
ctcccaattcgagaaaaactacgaacttccagatggtaaggttatcactattggaaacga
gagattcagatgcccagaatatctcttcaagccactcgaaatgaacggaagagaactcga
ttcaatccaagacttgacctacaaatcaatccaagagtgcgatgtcgacgttagaagaga
cccctatcaaaacatcatcctctccggtggtaccaccatgtacgaaggtatcggtgagag
acttctcaaggaaattgagaa~cagagctcccaagtcaacataaacaagtggatgaaatt
acaaaattttattgccagcccagacagaagattcgccgtatggagaggtggttctaccct
tacttccctatcaaccttcgccagcatgtggatcactaaagaagactacgacgaaaacgg
agcaaccatcgt~~~~~~~~~~~~~~~~~~~~~~~~~~~~~~~~~~~~~~~~~~~~~~~~
~~~~~~~~~~~~~~~~~~~~~~~~~~~~~~~~tcccaagtcaatcaacgttaaagttatt
gccaccatttttattgtcgatattttgaggaatcaaattt~agttttagtatatgaatta
taaagtgtgctgagattagccgccctttgtgactgcgtctcttcaatactgacacttaac
atttcttattatttttaatgggttgaatgagatctatataatgtgtgcacagtcttagta
tttcttaatttaataatatta~~~~~~~~~~~~~~~~~~~~~~~~~~~~~~~~~~~~~~~
~~~~~~~~~~~~~~~~~~~~~~~~~~~~~~~~~~~~~~~~~~~~~~~~~~~~~~~~~~~~
~~~~~~~~~~~~~~~~~~~~~~~~~~~~~~~~~~~~~~~~~~~~~~~~~~~~~~~~~~~~
~~~~~~~~~~~~~~~~~~~~~~~~~~~~~~~~~~~~~~~~~~~~~~~~~~~~~~~~~~~~
~~~caaaaataacttattttgatcgataaatctctattttatttttgttgcgaaaccagc
cttgacgactcctgaaccattatcaataacgcaagtttgttggtactaataaatatacgg
tgtttatatata~~aggatatattttgacatattatgaatgtgacaaatataatttaagt
caagactgattaaaagagtggattgcggcaaa
>ActinI-M3I4-40-4
~~~~~~~~~~~~~~~~~~~~~~~~~~~~~~~~~~~~~~~~~~~~~~~~~~~~~~~~~~~~
~~~~~~~~~~~~~~~~~~~~~~~~~~~~~~~~~~~~~~~~~~~~~~~~~~~~~~~~~~~~
~~~~~~~~~~~~~~~~~~~~~~~~~~~~~~~~~~~~~~~~~~~~~~~~~~~~~~~~~~~~
~~~~~~~~~~~~~~~~~~~~~~~~~~~~~~~~~~~~~~~~~~~~~~~~~~~~~~~~~~~~
~~~~~~~~~~~~~~~~~~~~~~~~~~~~~~~CCCCACTCAACCCAAAGACTAACAGAGAA
AAGATGACTCAAATCATGTTCGAGACCTTCAATGTTCCCGCTCTC~~~~~~~~~~~~~~~
~~~~~~~~~~~~~~~~~~~~~~~~~~~~~~~~~ATAATATGATTTGTTAAGGAATCTCTA
CGTTGCTATCCAAGCCGTTCTATCTCTCTATTCCGCTGGTAGAACAACCGGTATCGTTTG
CGATGCTGGTGATGGAGTTACCCACACCGTCCCCATCTATGAAGGTTTCTCAATCCCACA
CGCCGTATCAAGAATCCAACTTGCCGGTAGAGACCTCACCACCTTCTTGGCCAAGCTTTT
GACCGAGAGAGGATACAACTTCACCTCATCAGCTGAGATGGAAATCGTTAGAGACATTAA
GGTAAAGCTCTGCTTCGTTGCTTTGGACTACGAGAGTGCCCTTAAGCAATCACACGACAG
CTCCCAATTCGAGAAGAACTACGAACTTCCAGATGGTAAGGTTAT~ACCATTGGAAACGA
GAGATTCAGATGCCCAGAATATCTCTTCAAGCCACTCGAAATGAACGGAAGAGAACTCGA
CTCCATCCAAGACTTGACCTACAAATCAATCCAAGAGTGCGATGTCGACGTTAGAAGAGA
CCTCTATCAAAACATCATCCTCTCCGGTGGTACCACCATGTACGAAGGTATCGGTGAGAG
ACTTCTCAAGGAAATTGAGAA~CAGAGCTCCCAAGTCAACATAAACAAGTGGATG~AATT
ACAAAATTTTATTGCCAGCCCAGACAGA~GATTCGCCGTATGGAGAGGTGGT~CTACCCT
TACTTCCCTTTCAACCTTCGTCAGCATGTGGATCACTAA~GAAGACTACGACGAAA~CGG
AGCACCATCGTCCACAGAAAATTGTATCTGAAGAATAAAA~TGT~AAATTTCTT~~~~~~
~~~~~~~~~~~~~~~~~~~~~~~~~~~~~~~~~~~~~~~~~~~~~~~~~~~~~~~~~~~~
~~~~~~~~~~~~
