# Supplementary material for: The Pathway to Detangle a Scrambled Gene
Source: PLoS One. 2008 Jun 4;3(6):e2330. doi: 10.1371/journal.pone.0002330 (PMC2394655; doi:10.1371/journal.pone.0002330)
Supplement: Data S1 — (0.02 MB ZIP) [file pone.0002330.s013.zip › OtActinIPermuted.fas]

>M3F/M1R24hrH-13
tttgccgcaatccactcttttaatcagtcttgacttaaattatatttgtcacattcataa
tatgtcaaaatatatccttatatataaataccgtatatttattagtaccaacaaactt
gcgttattgataatggttcaggagtcgtcAAGGCTGGTTTCGCCGGTGAGGACGCTCCAA
GAGCTGtattcccatcaatcgtcggaagacccaagaacgtcagcgctttgatcggtgttg
attccgcctcagagtacctcggagatgaagcccaacaaaagagaggggtcttaaagatct
tctaccccatcgaacatggtatcgttaaggattgggatgatatggaaaagatctggaacc
ataccttctacgttgagctcagagttcaacccgatgagcacccagttctcttgactgaag
ccccactcaacccaaggactaacagagaaaagatgactcaaatcatgttcgagaccttca
atgttcccgctctcataaaagtaaaaatattatcatcttatatttatgatatacatttaa
atataatttgatttgttaaggaatctctacgttgctatccaagccgttctatctctctat
tccgctggtagaacaaccggtatcgtttgcgatgctggtgatggagttacccacaccgtc
cccatctatgaaggtttctcaatcccacacgccgtatcaagaatccaacttgccggtaga
gacctcaccaccttcttggccacgcttttgaccgagagaggatacaacttcacctcatca
gctgagatggaaatcgttagagacattaaggaaaagctctgcttcgttgctttggactac
gagagtgcccttaagcaatcacacgacagctcccaattcgagaagaactacgaacttcca
gatggtaaggttatcaccattggaaacgagagattcagatgcccagaatatctcttncag
ccactcgaaatgaacggaagagaactcgactccatccaagacttgacctacaaatcaatc
caagagtgcgatgtcgacgttagaagagacctctatcaaaacatcatcctctccggtggt
acccacatgtacgaaggtatcgntgagagactttctcaggaaattgagaacagagctcc
caagtcaacataaacaagtggatgaaattacaaaattttattgccagcccagacagaaga
ttcgccgtatggagaggtggttctacccttacttccctttcaaccttcgccagcatgtgg
atcactaaagaagactacgacgaaaacggagcaaccatcgttcacagaaaatgtatctga
ggaataaaaatgttaaattctagaatttattttactcataaaacaatattttgatataag
ctcccaagtcaatcaacgttaaagttattgccaccatttttgttgtcaatattttgagga
atcaaatttagttttagtatatgaattataaagtgtgctgagattagctgccctttgtg
actgcgtctcttcaatactgacacttaacatttcttattatttttaatgggttgaatgag
atctttataatgtgtgcaca

>M3F/M1R24hrH-16
tttgccgcaatccactcttttaatcagtcttgacttaaattatatttgtcacattcataa
tatgtcaaaatatatccttatatataaataccgtatatttattagtaccaacaaactt
gcgttattgataatggttcaggagtcgtcAAGGCTGGTTTCGCCGGTGAGGACGCTCCAA
GAGCTGtattcccatcaatcgtcggaagacccaagaacgtcaacgctttgatcggtgttg
attccgcctcagagtacctcggagatgaagcccaacaaaagagaggggtcttaaagatct
tctaccccatcgaacatggtatcgttaaggattgggatgatatggaaaagatctggaacc
ataccttctacgttgagctcagagttcaacccgatgagcacccagttctcttgactgaag
ccccactcaacccaaagactaacagagaaaagatgactcaaatcatgttcgagaccttca
atgttcccgctctcataaaagtaaaaatattatcatattatatttatgatatacatttaa
atataatatgatttgttaaggaatctctacgttgctatccaagccgttctatctctctat
tccgctggtagaacaaccggtatcgtttgcgatgctggtgatggagttacccacaccgtc
cccatctatgaaggtttctcaatcccacacgccgtatcaagaatccaacttgccggtaga
gacctcaccaccttcttggccaagcttttgaccgagagaggatacaacttcacctcatca
gctgagatggaaatcgttagagacattaaggaaaagctctgcttcgttgctttggactac
gagagtgcccttaagcaatcacacgacagctcccaattcgagaagaactacgaacttcca
gatggtaaggttatcaccattggaaacgagagattcagatgcccagaatacctcttcaag
ccactcgaaatgaacggaagagaactcgactccatccaagacttgacctacaaatcaatc
caagagtgcgatgtcgacgttagaagagacctctatcaaaacatcatcctctccggtggt
accaccatgtacgaaggtatcggtgagagacttctcanggaaattgagaacagagctcc
caagtcaacataaacaagtggatgaaaatacaaaattttattgccagcccagacagaaga
ttcgccgtatggagaggtggttctacccttacttccctatcaaccttcgccagcatgtgg
atcactaaagaagactacgacgaaaacggagcaaccatcgttcacagaaaatgtatctga
ggaataaaaatgttaaattctagaattgattttactcataaaacaatattttgatataag
ctcccaagtcaatcaacgttaaagttattgccaccatttttgttgtcaatattttgagga
atcaaatttagttttagtatatgaattataaagtgtgctgagattagccgccctttgtg
actgcgtctcttcaatactgacacttaacatttcatattatttttaatgggttgaatgag
atctttataatgtgtgcaca

>ActinIM1M940-12
TTTTGCCGCAATCGACTCTTTTAATCAGTCTCGACTTAAATTATATTTGTCACATTCATA
ATATGTCAAAATATATCCTTATATATATAAATACCGTATAAGTATTAGGACCAACAAACT
TGCGTTATTGATAATGGTTCAGGAGTCGTCAAGGCTGGTTTCGCCGGTGAGGACGCTCCA
AGAGCTGTATTCCCATCAATCGTCGGAAGACCCAAGAACGTCAGCGCTTTGATCGGTGTT
GATTCCGCCTCAGAGTACCTCGGAGATGAAGCCCAACAAAAGAGAGGGGTCTTAAAGATC
TTCTACCCCATCGAACATGGTATCGTTAAGGATTGGGATGATATGGAAAAGATCTGGAAC
CATACCTTCTACGTTGAGCTCAGAGTTCAACCCGATGAGCACCCAGTTCTCTTGACTGAA
GCCCCACTCAACCCAAAGACTAACAGAGAAAAGATGACTCAAATCATGTTCGAGACCTTC
AATGTTCCCGCTCTCATAAAAGTAAAAATATTATCATCTTATATTTATGATATACATTTA
AATATAATTTGATTTGTTAAGGAATCTCTACGTTGCTATCCAAGCCGTTCTATCTCTCTA
TTCCGCTGGTAGAACAACCGGTATCGTTTGCGATGCTGGTGATGGAGTTACCCACACCGT
CCCCATCTATGAAGGTTTCTCAATCCCACACGCCGTATCAAGAATCCAACTTGCCGGTAG
AGACCTCACCACCTTCTTGGCCAAGCTTTTGACCGAGAGAGGATACAACTTCACCTCATC
AGCTGAGATGGAAATCGTTAGAGACATTAAGGAAAAGCTCTGCTTCGTTGCTTTGGACTA
CGAGAGTGCCCTTAAGCAATCACACGACAGCTCCCAATTCGAGAGGAACTACGAACTTCC
AGATGGTAAGGTTATCACCATTGGAAACGAGAGATTCAGATGCCCAGAATATCTCTTCAA
GCCACTCGAAATGAACGGAAGAGAACTCGACTCCATCCAAGACTTGACCTACAAATCAAT
CCAAGAGTGCGATGTCGACGTTAGAAGAGACCTCTATCAAAACATCATCCTCTCCGGTGG
TACCACCATGTACGAAGGTATCGGTGAGAGACTTCTCAAGGAAATTGAGAACAGAGCTC
CCAAGTCAACATAAACAAGTGGATGAAATTACAAAATTTTATTGCCAGCCCAGACAGAAG
ATTCGCCGTATGGAGAGGTGGTTCTACCCTTACTTCCCTTTCAACCTTCGCCAGCATGTG
GATCACTAAAGAAGACTACGACGAAAACGGAGCAACCATCGTTCACAGAAAATGTATCTG
AGGAATAAAATTTAGTTTTAGTATATGAATTATAAAGTGTGCTGAGATTTGCCGCCCTT
TGTGACTGCGTCTCTTCAATTCTGATACTTAACATTTCTTGTTATTTTTAATGGGTTGAA
TGAGATCTTTATAATGTGTGCACAGTCTTAGTATTTCTTAATTTAATAATTTACAAAAA
TTTGGTACCCCTTAAAGGTTTTTTAAGATTAAATTAGTAAGATTTATTATGTTTTATGCA
AACTATTGTTTAGAATTATAAAAAGGTAAAAATGGCACTTTTAATAGAGATAAGAAAAAA
TTATTTATAAGATAAAACATATTTTTTCATTTATAATTTTTGATTGGAAAACTACGAAAT
CTAGAATATTTTATTTTGAGATATTGACTATGTAGTCAAAAATAACTTATTTTGATCGAT

>ActinIM1M940-7
TTTGCCGCAATCGACTCTTTTAATCAGTCTCGACTTAAATTATATTTGTCACATTCATAA
TATGTCAAAATATATCCTTATATATATAAATACCGTATAAGTATTAGGACCAACAAACTT
GCGTTATTGATAATGGTTCAGGAGTCGTCAAGGCTGGTTTCGCCGGTGAGGACGCTCCAA
GAGCTGTATTCCCATCAATCGTCGGAAGACCCAAGAACGTCAGCGCTTTGATCGGTGTTG
ATTCCGCCTCAGAGTACCTCGGAGATGAAGCCCAACAAAAGAGAGGGGTCTTAAAGATCT
TCTACCCCATCGAACATGGTATCGTTAAGGATTGGGATGATATGGAAAAGATCTGGAACC
ATACCTTCTACGTTGAGCTCAGAGTTCAACCCGATGAGCACCCAGTTCTCTTGACTGAAG
CCCCACTCAACCCAAAGACTAACAGAGAAAAGATGACTCAAATCATGTTCGAGACCTTCA
ATGTTCCCGCTCTCTACGTTGCTATCCAAGCCGTTCTATCTCTCTATTCCGCTGGTAGAA
CAACCGGTATCGTTTGCGATGCTGGTGATGGAGTTACCCACACCGTCCCCATCTATGAAG
GTTTCTCAATCCCACACGCCGTATCAAGAATCCAACTTGCCGGTAGAGACCTCACCACCT
TCTTGGCCAAGCTTTTGACCGAGAGAGGATACAACTTCACCTCATCAGCTGAGATGGAAA
TCGTTAGAGACATTAAGGAAAAGCTCTGCTTCGTTGCTTTGGACTACGAGAGTGCCCTTA
AGCAATCACACGACAGCTCCCAATTCGAGAAGAACTACGAACTTCCAGATGGTAAGGTTA
TCACCATTGGAAACGAGAGATTCAGATGCCCAGAATATCTCTTCAAGCCACTCGAAATGA
ACGGAAGAGAACTCGACTCCATCCAAGACTTGACCTACAAATCAATCCAAGAGTGCGATG
TCGACGTTAGAAGAGACCTCTATCAAAACATCATCCTCTCCGGTGGTACCACCATGTACG
AAGGTATCGGTGAGAGACTTCTCAAGGAAATTGAGAACAGAGCTCCCAAGTCAATCAACG
TTAAAGTTATTGCCAGCCCAGACAGAAGATTCGCCGTATGGAGAGGTGGTTCTACCCTTA
CTTCCCTTTCAACCTTCGCCAGCATGTGGATCACTAAAGAAGACTACGACGAAAACGGAG
CAACCATCGTTCACAGAAAATGTATCTGAGGAATCAAATTTAGTTTTAGTATATGAATT
ATAAAGTGTGCTGAGATTTGCCGCCCTTTGTGACTGCGTCTCTTCAATACTGATACTTAA
CCGATTGGCTATGGACGGGTTGAATGAGATCTTTATAATGTGTGCACAGTCTTAGTATTT
C

>ActinIM8M940-2
TCATTCAACCCGTCCATAGCCGATTGGTTAAGTTTCAAGATGAAATATTATGAATTGA
TTATCACTTTGTTGGTCTGACATATGTACGAGTAGTAGATAGAAAGATTTATAGGAAATA
AATTATTATATTAATTTGCATATCTTTCCCTAATAAATCTTATTTGATAATTACGAACGC
GTATATTTTGCCGCAATCGACTCTTTTAATCAGTCTCGACTTAAATTATATTTGTCACAT
TCATAATATGTCAAAATATATCCTTATATATATAAATACCGTATAAGTATTAGGACCAAC
AAACTTGCGTTATTGATAATGGTTCAGGAGTCGTCAAGGCTGGTTTCGCCGGTGAGGACG
CTCCAAGAGCTGTATTCCCATCAATCGTCGGAAGACCCAAGAACGTCAGCGCTTTGATCG
GTGTTGATTCCGCCTCAGAGTACCTCGGAGATGAAGCCCAACAAAAGAGAGGGGTCTTAA
AGATCTTCTACCCCATCGAACATGGTATCGTTAAGGATTGGGATGATATGGAAAAGATCT
GGAACCATACCTTCTACGTTGAGCTCAGAGTTCAACCCGATGAGCACCCAGTTCTCTTGA
CTGAAGCCCCACTCAACCCAAAGACTAACAGAGAAAAGATGACTCAAATCATGTTCGAGA
CCTTCAATGTTCCCGCTCTCTACGTTGCTATCCAAGCCGTTCTATCTCTCTATTCCGCTG
GTAGAACAACCGGTATCGTTTGCGATGCTGGTGATGGAGTTACCCACACCGTCCCCATCT
ATGAAGGTTTCTCAATCCCACACGCCGTATCAAGAATCCAACTTGCCGGTAGAGACCTCA
CCACCTTCTTGGCCAAGCTTTTGACCGAGAGAGGATACAACTTCACCTCATCAGCTGAGA
TGGAAATCGTTAGAGACATTAAGGAAAAGCTCTGCTTCGTTGCTTTGGACTACGAGAGTG
CCCTTAAGCAATCACACGACAGCTCCCAATTCGAGAGGAACTACGAACTTCCAGATGGTA
AGGTTATCACCATTGGAAACGAGAGATTCAGATGCCCAGAATATCTCTTCAAGCCACTCG
AAATGAACGGAAGAGAACTCGACTCCATCCAAGACTTGACCTACAAATCAATCCAAGAGT
GCGATGTCGACGTTAGAAGAGACCTCTATCAAAACATCATCCTCTCCGGTGGTACCACCA
TGTACGAAGGTATCGGTGAGAGACTTCTCAAGGAAATTGAGAACAGAGCTCCCAAGTCA
ATCAACGTTAAAGTTATTGCCACCATTTTTGTTGTCAATATTTTGAGGAATCAAATTTA
GTTTTAGTATATGAATTATAAAGTGTGCTGAGATTTGCCGCCCTTTGTGACTGCGTCTCT
TCAATTCTGATACTTAACATTTCTTGTTATTTTTAATGGGTTGAATGAGATCTTTATAAT
GTGTGCACAGTCTTAGTATTTC

>ActinIM8M940-9
TCATTCAACCCGTCCATAGCCGATTGGTTAAGTTTCAAGATGAAATATTATGAATTGA
TTATCACTTTGTTGGTCTGACATATGTACGAGTAGTAGATAGAAAGATTTATAGGAAATA
AATTATTATATTAATTTGCATATCTTTCCCTAATAAATCTTATTTGATAATTACGAACGC
GTATATTTTGCCGCAATCGACTCTTTTAATCAGTCTCGACTTAAATTATATTTGTCACAT
TCATAATATGTCAAAATATATCCTTATATATATAAATACCGTATAAGTATTAGGACCAAC
AAACTTGCGTTATTGATAATGGTTCAGGAGTCGTCAAGGCTGGTTTCGCCGGTGAGGACG
CTCCAAGAGCTGTATTCCCATCAATCGTCGGAAGACCCAAGAACGTCAGCGCTTTGATCG
GTGTTGATTCCGCCTCAGAGTACCTCGGAGATGAAGCCCAACAAAAGAGAGGGGTCTTAA
AGATCTTCTACCCCATCGAACATGGTATCGTTAAGGATTGGGATGATATGGAAAAGATCT
GGAACCATACCTTCTACGTTGAGCTCAGAGTTCAACCCGATGAGCACCCAGTTCTCTTGA
CTGAAGCCCCACTCAACCCAAAGACTAACAGAGAAAAGATGACTCAAATCATGTTCGAGA
CCTTCAATGTTCCCGCTCTCTACGTTGCTATCCAAGCCGTTCTATCTCTCTATTCCGCTG
GTAGAACAACCGGTATCGTTTGCGATGCTGGTGATGGAGTTACCCACACCGTCCCCATCT
ATGAAGGTTTCTCAATCCCACACGCCGTATCAAGAATCCAACTTGCCGGTAGAGACCTCA
CCACCTTCTTGGCCAAGCTTTTGACCGAGAGAGGATACAACTTCACCTCATCAGCTGAGA
TGGAAATCGTTAGAGACATTAAGGAAAAGCTCTGCTTCGTTGCTTTGGACTACGAGAGTG
CCCTTAAGCAATCACACGACAGCTCCCAATTCGAGAGGAACTACGAACTTCCAGATGGTA
AGGTTATCACCATTGGAAACGAGAGATTCAGATGCCCAGAATATCTCTTCAAGCCACTCG
AAATGAACGGAAGAGAACTCGACTCCATCCAAGACTTGACCTACAAATCAATCCAAGAGT
GCGATGTCGACGTTAGAAGAGACCTCTATCAAAACATCATCCTCTCCGGTGGTACCACCA
TGTACGAAGGTATCGGTGAGAGACTTCTCAAGGAAATTGAGAACAGAGCTCCCAAGTCA
ATCAACGTTAAAGTTATTGCCACCATTTTTGTTGTCAATATTTTGAGGAATCAAATTTA
GTTTTAGTATATGAATTATAAAGTGTGCTGAGATTTGCCGCCCTTTGTGACTGCGTCTCT
TCAATTCTGATACTTAACATTTCTTGTTATTTTTAATGGGTTGAATGAGATCTTTATAAT
GTGTGCACAGTCTTAGTATTTC

>ActinIM8M940-13
TCATTCAACCCGTCCATAGCCGATTGGTTAAGTTTCAAGATGAAATATTATGAATTGA
TTATCACTTTGTTGGTCTGACATATGTACGAGTAGTAGATAGAAAGATTTATAGGAAATA
AATTATTATATTAATTTGCATATCTTTCCCTAATAAATCTTATTTGATAATTACGAACGC
GTATATTTTGCCGCAATCGACTCTTTTAATCAGTCTCGACTTAAATTATATTTGTCACAT
TCATAATATGTCAAAATATATCCTTATATATATAAATACCGTATAAGTATTAGGACCAAC
AAACTTGCGTTATTGATAATGGTTCAGGAGTCGTCAAGGCTGGTTTCGCCGGTGAGGACG
CTCCAAGAGCTGTATTCCCATCAATCGTCGGAAGACCCAAGAACGTCAGCGCTTTGATCG
GTGTTGATTCCGCCTCAGAGTACCTCGGAGATGAAGCCCAACAAAAGAGAGGGGTCTTAA
AGATCTTCTACCCCATCGAACATGGTATCGTTAAGGATTGGGATGATATGGAAAAGATCT
GGAACCATACCTTCTACGTTGAGCTCAGAGTTCAACCCGATGAGCACCCAGTTCTCTTGA
CTGAAGCCCCACTCAACCCAAAGACTAACAGAGAAAAGATGACTCAAATCATGTTCGAGA
CCTTCAATGTTCCCGCTCTCTACGTCGCTATCCAAGCCGTTCTATCTCTCTATTCCGCTG
GTAGAACAACCGGTATCGTTTGCGATGCTGGTGATGGAGTTACCCACACCGTCCCCATCT
ATGAAGGTTTCTCAATCCCACACGCCGTATCAAGAATCCAACTTGCCGGTAGAGACCTCA
CCACCTTCTTGGCCAAGCTTTTGACCGAGAGAGGATACAACTTCACCTCATCAGCTGAGA
TGGAAATCGTTAGAGACATTAAGGAAAAGCTCTGCTTCGTTGCTTTGGACTACGAGAGTG
CCCTTAAGCAATCACACGACAGCTCCCAATTCGAGAGGAACTACGAACTTCCAGATGGTA
AGGTTATCACCATTGGAAACGAGAGATTCAGATGCCCAGAATATCTCTTCAAGCCACTCG
AAATGAACGGAAGAGAACTCGACTCCATCCAAGACTTGACCTACAAATCAATCCAAGAGT
GCGATGTCGACGTTAGAAGAGACCTCTATCAAAACATCATCCTCTCCGGTGGTACCACCA
TGTACGAAGGTATCGGTGAGAGACTTCTCAAGGAAATTGAGAACAGAGCTCCCAAGTCA
ATCAACGTTAAAGTTATTGCCACCATTTTTGTTGTCAATATTTTGAGGAATCAAATTTA
GTTTTAGTATATGAATTATAAAGTGTGCTGAGATTTGCCGCCCTTTGTGACTGCGTCTCT
TCAATTCTGATACTTAACATTTCTTGTTATTTTTAATGGGTTGAATGAGATCTTTATAAT
GTGTGCACAGTCTTAGTATTTC

>ActinIM8M940-6
TCATTCAACCCGTCCATAGCCGATTGGTTAAGTTTCAAGATGAAATATTATGAATTGA
TTATCACTTTGTTGGTCTGACATATGTACGAGTAGTAGATAGAAAGATTTATAGGAAATA
AATTATTATATTAATTTGCATATCTTTCCCTAATAAATCTTATTTGATAATTACGAACGC
GTATATTTTGCCGCAATCGACTCTTTTAATCAGTCTCGACTTAAATTATATTTGTCACAT
TCATAATATGTCAAAATATATCCTTATATATATAAATACCGTATAAGTATTAGGACCAAC
AAACTTGCGTTATTGATAATGGTTCAGGAGTCGTCAAGGCTGGTTTCGCCGGTGAGGACG
CTCCAAGAGCTGTATTCCCATCAATCGTCGGAAGACCCAAGAACGTCAGCGCTTTGATCG
GTGTTGATTCCGCCTCAGAGTACCTCGGAGATGAAGCCCAACAAAAGAGAGGGGTCTTAA
AGATCTTCTACCCCATCGAACATGGTATCGTTAAGGATTGGGATGATATGGAAAAGATCT
GGAACCATACCTTCTACGTTGAGCTCAGAGTTCAACCCGATGAGCACCCAGTTCTCTTGA
CTGAAGCCCCACTCAACCCAAAGACTAACAGAGAAAAGATGACTCAAATCATGTTCGAGA
CCTTCAATGTTCCCGCTCTCTACGTTGCTATCCAAGCCGTTCTATCTCTCTATTCCGCTG
GTAGAACAACCGGTATCGTTTGCGATGCTGGTGATGGAGTTACCCACACCGTCCCCATCT
ATGAAGGTTTCTCAATCCCACACGCCGTATCAAGAATCCAACTTGCCGGTAGAGACCTCA
CCACCTTCTTGGCCAAGCTTTTGACCGAGAGAGGATACAACTTCACCTCATCAGCTGAGA
TGGAAATCGTTAGAGACATTAAGGAAAAGCTCTGCTTCGTTGCTTTGGACTACGAGAGTG
CCCTTAAGCAATCACACGACAGCTCCCAATTCGAGAGGAACTACGAACTTCCAGATGGTA
AGGTTATCACCATTGGAAACGAGAGATTCAGATGCCCAGAATATCTCTTCAAGCCACTCG
AAATGAACGGAAGAGAACTCGACTCCATCCAAGACTTGACCTACAAATCAATCCAAGAGT
GCGATGTCGACGTTAGAAGAGACCTCTATCAAAACATCATCCTCTCCGGTGGTACCACCA
TGTACGAAGGTATCGGTGAGAGACTTCTCAAGGAAATTGAGAACAGAGCTCCCAAGTCA
ACATAAACAAGTGGATGAAATTACAAAATTTTATTGCCAGCCCAGACAGAAGATTCGCCG
TATGGAGAGGTGGTTCTACCCTTACTTCCCTTTCAACCTTCGCCAGCATGTGGATCACTA
AAGAAGACTACGACGAAAACGGAGCAACCATCGTTCACAGAAAATGTATCTGAGGAATCA
AATTTAGTTTTAGTATATGAATTATAAAGTGTGCTGAGATTTGCCGCCCTTTGTGACTG
CGTCTCTTCAATTCTGATACTTAACATTTCTTGTTATTTTTAATGGGTTGAATGAGATCT
TTATAATGTGTGCACAGTCTTAGTATTTC

>ActinIM8M940-7
TCATTCAACCCGTCCATAGCCGATTGGTTAAGTTTCAAGATGAAATATTATGAATTGA
TTATCACTTTGTTGGTCTGACATATGTACGAGTAGTAGATAGAAAGATTTATAGGAAATA
AATTATTATATTAATTTGCATATCTTTCCCTAATAAATCTTATTTGATAATTACGAACGC
GTATATTTTGCCGCAATCGACTCTTTTAATCAGTCTCGACTTAAATTATATTTGTCACAT
TCATAATATGTCAAAATATATCCTTATATATATAAATACCGTATAAGTATTAGGACCAAC
AAACTTGCGTTATTGATAATGGTTCAGGAGTCGTCAAGGCTGGTTTCGCCGGTGAGGACG
CTCCAAGAGCTGTATTCCCATCAATCGTCGGAAGACCCAAGAACGTCAGCGCTTTGATCG
GTGTTGATTCCGCCTCAGAGTACCTCGGAGATGAAGCCCAACAAAAGAGAGGGGTCTTAA
AGATCTTCTACCCCATCGAACATGGTATCGTTAAGGATTGGGATGATATGGAAAAGATCT
GGAACCATACCTTCTACGTTGAGCTCAGAGTTCAACCCGATGAGCACCCAGTTCTCTTGA
CTGAAGCCCCACTCAACCCAAAGACTAACAGAGAAAAGATGACTCAAATCATGTTCGAGA
CCTTCAATGTTCCCGCTCTCATAAAAGTAAAAATATTATCATCTTATATTTATGATATAC
ATTTAAATATAATTTGATTTGTTAAGGAATCTCTACGTTGCTATCCAAGCCGTTCTATCT
CTCTATTCCGCTGGTAGAACAACCGGTATCGTTTGCGATGCTGGTGATGGAGTTACCCAC
ACCGTCCCCATCTATGAAGGTTTCTCAATCCCACACGCCGTATCAAGAATCCAACTTGCC
GGTAGAGACCTCACCACCTTCTTGGCCAAGCTTTTGACCGAGAGAGGATACAACTTCACC
TCATCAGCTGAGATGGAAATCGTTAGAGACATTAAGGAAAAGCTCTGCTTCGTTGCTTTG
GACTACGAGAGTGCCCTTAAGCAATCACACGACAGCTCCCAATTCGAGAGGAACTACGAA
CTTCCAGATGGTAAGGTTATCACCATTGGAAACGAGAGATTCAGATGCCCAGAATATCTC
TTCAAGCCACTCGAAATGAACGGAAGAGAACTCGACTCCATCCAAGACTTGACCTACAAA
TCAATCCAAGAGTGCGATGTCGACGTTAGAAGAGACCTCTATCAAAACATCATCCTCTCC
GGTGGTACCACCATGTACGAAGGTATCGGTGAGAGACTTCTCAAGGAAATTGAGAACAG
AGCTCCCAAGTCAACATAAACAAGTGGATGAAATTACAAAATTTTATTGCCAGCCCAGAC
AGAAGATTCGCCGTATGGAGAGGTGGTTCTACCCTTACTTCCCTTTCAACCTTCGCCAGC
ATGTGGATCACTAAAGAAGACTACGACGAAAACGGAGCAACCATCGTTCACAGAAAATGT
ATCTGAGGAATAAAAATGTTAAATTCTAGAATTTATTTTACTCATAAAACAATATTTTGA
TATAAGCTCCCAAGTCAATCAACGTTAAAGTTATTGCCACCATTTTTGTTGTCAATATTT
TGAGGAATCAAATTTAGTTTTAGTATATGAATTATAAAGTGTGCTGAGATTTGCCGCCC
TTTGTGACTGCGTCTCTTCAATTCTGATACTTAACATTTCTTGTTATTTTTAATGGGTTG
AATGAGATCTTTATAATGTGTGCACAGTCTTAGTATTTC

>ActinIM8M940-10
TCATTCAACCCGTCCATAGCCGATTGGTTAAGTTTCAAGATGAAATATTATGAATTGA
TTATCACTTTGTTGGTCTGACATATGTACGAGTAGTAGATAGAAAGATTTATAGGAAATA
AATTATTATATTAATTTGCATATCTTTCCCTAATAAATCTTATTTGATAATTACGAACGC
GTATATTTTGCCGCAATCGACTCTTTTAATCAGTCTCGACTTAAATTATATTTGTCACAT
TCATAATATGTCAAAATATATCCTTATATATATAAATACCGTATAAGTATTAGGACCAAC
AAACTTGCGTTATTGATAATGGTTCAGGAGTCGTCAAGGCTGGTTTCGCCGGTGAGGACG
CTCCAAGAGCTGTATTCCCATCAATCGTCGGAAGACCCAAGAACGTCAGCGCTTTGATCG
GTGTTGATTCCGCCTCAGAGTACCTCGGAGATGAAGCCCAACAAAAGAGAGGGGTCTTAA
AGATCTTCTACCCCATCGAACATGGTATCGTTAAGGATTGGGATGATATGGAAAAGATCT
GGAACCATACCTTCTACGTTGAGCTCAGAGTTCAACCCGATGAGCACCCAGTTCTCTTGA
CTGAAGCCCCACTCAACCCAAAGACTAACAGAGAAAAGATGACTCAAATCATGTTCGAGA
CCTTCAATGTTCCCGCTCTCATAAAAGTAAAAATATTATCATCTTATATTTATGATATAC
ATTTAAATATAATTTGATTTGTTAAGGAATCTCTACGTTGCTATCCAAGCCGTTCTATCT
CTCTATTCCGCTGGTAGAACAACCGGTATCGTTTGCGATGCTGGTGATGGAGTTACCCAC
ACCGTCCCCATCTATGAAGGTTTCTCAATCCCACACGCCGTATCAAGAATCCAACTTGCC
GGTAGAGACCTCACCACCTTCTTGGCCAAGCTTTTGACCGAGAGAGGATACAACTTCACC
TCATCAGCTGAGATGGAAATCGTTAGAGACATTAAGGAAAAGCTCTGCTTCGTTGCTTTG
GACTACGAGAGTGCCCTTAAGCAATCACACGACAGCTCCCAATTCGAGAGGAACTACGAA
CTTCCAGATGGTAAGGTTATCACCATTGGAAACGAGAGATTCAGATGCCCAGAATATCTC
TTCAAGCCACTCGAAATGAACGGAAGAGAACTCGACTCCATCCAAGACTTGACCTACAAA
TCAATCCAAGAGTGCGATGTCGACGTTAGAAGAGACCTCTATCAAAACATCATCCTCTCC
GGTGGTACCACCATGTACGAAGGTATCGGTGAGAGACTTCTCAAGGAAATTGAGAACAG
AGCTCCCAAGTCAACATAAACAAGTGGATGAAATTACAAAATTTTATTGCCAGCCCAGAC
AGAAGATTCGCCGTATGGAGAGGTGGTTCTACCCTTACTTCCCTTTCAACCTTCGCCAGC
ATGTGGATCACTAAAGAAGACTACGACGAAAACGGAGCAACCATCGTTCACAGAAAATGT
ATCTGAGGAATAAAAATGTTAAATTCTAGAATTTATTTTACTCATAAAACAATATTTTGA
TATAAGCTCCCAAGTCAATCAACGTTAAAGTTATTGCCACCATTTTTGTTGTCAATATTT
TGAGGAATCAAATTTAGTTTTAGTATATGAATTATAAAGTGTGCTGAGATTTGCCGCCC
TTTGTGACTGCGTCTCTTCAATTCTGATACTTAACATTTCTTGTTATTTTTAATGGGTTG
AATGAGATCTTTATAATGTGTGCACAGTCTTAGTATTTC

>ActinIM1M940-2
TTTGCCGCAATCGACTCTTTTAATCAGTCTCGACTTAAATTATATTTGTCACATTC
ATAATATGCCAACAAACTTGCGTTATTGATAATGGTTCAGGAGTCGTCAAGGCTGGTTTCGCCGGTGAGGACGCT
CCAAGAGCTGTATTCCCATCAATCGTCGGAAGACCCAAGAACGTCAGCGCTTTGATCGGT
GTTGATTCCGCCTCAGAGTACCTCGGAGATGAAGCCCAACAAAAGAGAGGGGTCTTAAAG
ATCTTCTACCCCATCGAACATGGTATCGTTAAGGATTGGGATGATATGGAAAAGATCTGG
AACCATACCTTCTACGTTGAGCTCAGAGTTCAACCCGATGAGCACCCAGTTCTCTTGACT
GAAGCCCCACTCAACCCAAAGACTAACAGAGAAAAGATGACTCAAATCATGTTCGAGACC
TTCAATGTTCCCGCTCTCTACGTTGCTATCCAAGCCGTTCTATCTCTCTATTCCGCTGGT
AGAACAACCGGTATCGTTTGCGATGCTGGTGATGGAGTTACCCACACCGTCCCCATCTAT
GAAGGTTTCTCAATCCCACACGCCGTATCAAGAATCCAACTTGCCGGTAGAGACCTCACC
ACCTTCTTGGCCAAGCTTTTGACCGAGAGAGGATACAACTTCACCTCATCAGCTGAGATG
GAAATCGTTAGAGACATTAAGGAAAAGCTCTGCTTCGTTGCTTTGGACTACGAGAGTGCC
CTTAAGCAATCACACGACAGCTCCCAATTCGAGAAGAACTACGAACTTCCAGATGGTAAG
GTTATCACCATTGGAAACGAGAGATTCAGATGCCCAGAATACCTCCTCAAGCCACTCGAA
ATGAACGGAAGAGAACTCGACTCCATCCAAGACTTGACCTACAAATCATCCAAGAGTGC
GATGTCGACGTTAGAAGAGACCTCTATCAAAACATCATCCTCTCCGGTGGTACCACCATG
TACGAAGGTATCGGTGAGAGACTTCTCAAGGAAATTGAGAACAGAGCTCCCAAGTCAATC
AACGTTAAAGTTATTGCCAGCCCAGACAGAAGATTCGCCGTATGGAGAGGTGGTTCTACC
CTTACTTCCCTATCAACCTTCGCCAGCATGTGGATCACTAAAGAAGACTACGACGAAAAC
GGAGCAACCATCGTTCACAGAAAATGTATCTGAGGAATCAAATTTAGTTTTAGTATATG
AATTATAAAGTGTGCTGAGATTAGCCGCCCTTTGTGACTGCGTCTCTTCAATACTGACAC
TTAACCGATTGGCTATGGACGGGTTGAATGAGATCTTTATAATGTGTGCACAGTCTTAGT
ATTTC

>ActinIM1M940-5
TTTGCCGCAATCGACTCTTTTAATCAGTCTCGACTTAAATTATATTTGTCACATTC
ATAATATGCCAACAAACTTGCGTTATTGATAATGGTTCAGGAGTCGTCAAGGCTGGTTTCGCCGGTGAGGACGCT
CCAAGAGCTGTATTCCCATCAATCGTCGGAAGACCCAAGAACGTCAGCGCTTTGATCGGT
GTTGATTCCGCCTCAGAGTACCTCGGAGATGAAGCCCAACAAAAGAGAGGGGTCTTAAAG
ATCTTCTACCCCATCGAACATGGTATCGTTAAGGATTGGGATGATATGGAAAAGATCTGG
AACCATACCTTCTACGTTGAGCTCAGAGTTCAACCCGATGAGCACCCAGTTCTCTTGACT
GAAGCCCCACTCAACCCAAAGACTAACAGAGAAAAGATGACTCAAATCATGTTCGAGACC
TTCAATGTTCCCGCTCTCTACGTTGCTATCCAAGCCGTTCTATCTCTCTATTCCGCTGGT
AGAACAACCGGTATCGTTTGCGATGCTGGTGATGGAGTTACCCACACCGTCCCCATCTAT
GAAGGTTTCTCAATCCCACACGCCGTATCAAGAATCCAACTTGCCGGTAGAGACCTCACC
ACCTTCTTGGCCAAGCTTTTGACCGAGAGAGGATACAACTTCACCTCATCAGCTGAGATG
GAAATCGTTAGAGACATTAAGGAAAAGCTCTGCTTCGTTGCTTTGGACTACGAGAGTGCC
CTTAAGCAATCACACGACAGCTCCCAATTCGAGAAGAACTACGAACTTCCAGATGGTAAG
GTTATCACCATTGGAAACGAGAGATTCAGATGCCCAGAATACCTCCTCAAGCCACTCGAA
ATGAACGGAAGAGAACTCGACTCCATCCAAGACTTGACCTACAAATCATCCAAGAGTGC
GATGTCGACGTTAGAAGAGACCTCTATCAAAACATCATCCTCTCCGGTGGTACCACCATG
TACGAAGGTATCGGTGAGAGACTTCTCAAGGAAATTGAGAACAGAGCTCCCAAGTCAATC
AACGTTAAAGTTATTGCCAGCCCAGACAGAAGATTCGCCGTATGGAGAGGTGGTTCTACC
CTTACTTCCCTATCAACCTTCGCCAGCATGTGGATCACTAAAGAAGACTACGACGAAAAC
GGAGCAACCATCGTTCACAGAAAATGTATCTGAGGAATCAAATTTAGTTTTAGTATATG
AATTATAAAGTGTGCTGAGATTAGCCGCCCTTTGTGACTGCGTCTCTTCAATACTGACAC
TTAACCGATTGGCTATGGACGGGTTGAATGAGATCTTTATAATGTGTGCACAGTCTTAGT
ATTTC

>ActinIM1M940-9
GCCGCAATCGACTCTTTTAATCAGTCTTGACTTAAATTATATTTGTCACAT
TCATAATATGTCAAAATATATCCTTATATATAAACACCGTATATTTATTAGTACCAAC
AAACTTGCGTTATTGATAATGGTTCAGGAGTCGTCAAGGCTGGTTTCGCCGGTGAGGACG
CTCCAAGAGCTGTATTCCCATCAATCGTCGGAAGACCCAAGAACGTCAGCGCTTTGATCG
GTGTTGATTCCGCCTCAGAGTACCTCGGAGATGAAGCCCAACAAAAAAGAGGGGTCTTAA
AGATCTTCTACCCCATCGAACATGGTATCGTTAAGGATTGGGATGATATGGAAAAGATCT
GGAACCATACCTTCTACGTTGAGCTCAGAGTTCAACCCGATGAGCACCCAGTTCTCTTGA
CTGAAGCCCCACTCAACCCAAAGACTAACAGAGAAAAGATGACTCAAATCATGTTCGAGA
CCTTCAATGTTCCCGCTCTCTACGTTGCTATCCAAGCCGTTCTATCT
CTCTATTCCGCTGGTAGAACAACCGGTATCGTTTGCGATGCTGGTGATGGAGTTACCCAC
ACCGTCCCCATCTATGAAGGTTTCTCAATCCCACACGCCGTATCAAGAATCCAACTTGCC
GGTAGAGACCTCACCACCTTCTTGGCCAAGCTTTTGACCGAGAGAGGATACAACTTCACC
TCATCAGCTGAGATGGGAATCGTTAGAGACATTAAGGAAAAGCTCTGCTTCGTTGCTTTG
GACTACGAGAGTGCCCTTAAGCAATCACACGACAGCTCCCAATTCGAGAAAAACTACGAA
CTTCCAGATGGTAAGGTTATCACTATTGGAAACGAGAGATTCAGATGCCCAGAATATCTC
TTCAAGCCACTCGAAATGAACGGAAGAGAACTCGATTCAATCCAAGACTTGACCTACAAA
TCAATCCAAGAGTGCGATGTCGACGTTAGAAGAGACCTCTATCAAAGCATCATCCTCTCC
GGTGGTACCACCATGTACGAAGGTATCGGTGAGAGACTTCTCAAGGAAATTGAGAACAG
AGCTCCCAAGTCAACATAAACAAGTGGATGAAATTACAAAATTTTATTGCCAGCCCAGAC
AGAAGATTCGCCGTATGGAGAGGTGGTTCTACCCTTACTTCCCTATCAACCTTCGCCAGC
ATGTGGATCACTAAAGAAGACTACGACGAAAACGGAGCAACCATCGTTCACAGAAAATGT
ATCTGAGGAATAAAAATGTTAAATTCTAGAATTTATTTTACTCATAAAACAATATTTTGA
TATAAGCTCCCAAGTCAATCAACGTTAAAGCTATTGCCACCATTTTTATTGTCGA
TATTTTTAATGGGTTGAATGAGATCTTTATAATGTGTGCACAGTCTTAGTATTTC

>ActinIM1M940-11
TGCCGCAATCGACTCTTTTAATCAGTCTTGACTTAAATTATATT
TATTAGTACCAACAAACTTGCGTTATTGATAATGGTTCAGGAGTCGTCAAGGCTGGTTTCGCCGGTGAGGACG
CTCCAAGAGCTGTATTCCCATCAATCGTCGGAAGACCCAAGAACGTCAGCGCTTTGATCG
GTGTTGATTCCGCCTCAGAGTACCTCGGAGATGAAGCACAACAAAAGAGAGGGGTCTTAA
AGATCTTCTACCCCATCGAACATGGTATCGTTAAGGATTGGGATGATATGGAAAAGATCT
GGAACCATACCTTCTACGTTGAGCTCAGAGTTCAACCCGATGAGCACCCAGTTCTCTTGA
CTGAAGCTCCACTCAACCCAAAGACTAACAGAGAAAAGATGACTCAAATCATGTTCGAGA
CCTTCAATGTTCCCGCTCTCTACGTTGCTATCCAAGCCGTTCTATCT
CTCTATTCCGCTGGTAGAACAACCGGTATCGTTTGCGATGCTGGTGATGGAGTTACCCAC
ACCGTCCCCATCTATGAAGGTTTCTCAATCCCACACGCCGTATCAAGAATCCAACTTGCC
GGTAGAGACCTCACCACCTTCTTGGCCAAGCTTTTGACCGAGAGAGGATACAACTTCACC
TCATCAGCTGAGATGGAAATCGTTAGAGACGTTAAGGAAAAGCTCTGCTTCGTTGCTTTG
GACTACGAGAGTGCCTTAAGCAATCACACGACAGCTCCCAATTCGAGAAGAACTACGAA
CTTCCAGATGGTAAGGTTATCACCATTGGAAACGAGAGATTCAGATGCCCAGAGTATCTC
TTCAAGCCACTCGAAATGAACGGAAGAGAACTCGACTCCATCCAAGACTTGACCTACAAA
TCAATCCAAGAGTGCGATGTCGACGTTAGAAGAGACCTCTATCAAAACATCATCCTCTCC
GGTGGTACCACCATGTACGAAGGTATCGGTGAGAGACTTCTCAAGGAAATTGAGAACAG
AGCTCCCAAGTCAACATAAACAAGTGGATGAAATTACAAAATTTTATTGCCAGCCCAGAC
AGAAGATTCGCCGTATGGAGAGGTGGTTCTACCCTTACTTCCCTATCAACCTTCGCCAGC
ATGTGGATCACTAAAGAAGACTACGACGAAAACGGAGCAACCATCGTTCACAGAAAATGT
ATCTGAGGAATAAAAATGTTAAATTCTAGAATTTATTTTACTCATAAAACAATATTTTGA
TATAAGCTCCCAAGTCAATCAACGTTAAAGTTATTGCCACCATTTTTGCTTCGATATTC
TGGGGAATCAAAATTTAGTTTTAGTATATGAATTATAAAGTGTGCTGAGATTAGCTGCCC
TTTGTGACTGCGTCTCTTCAATACTGACACTTAACCAATTGGCTATGGACGGGTTG
AATGAGATCTTTATAATGTGTGCACAGTCTTAGTATTTC

>ActinIM8M940-3
TTCAACCCGTCCATAGCCAATTGGTTAAGTTTCAGTAAGATATATACTTAGAATTAA
TTTGAAGTTTGTTGGTCTGACATATGTGTTTGTAGTAGATAGAAAGATTTATAGGAAATA
AATTATTATATTAAATTGCATATCTTTCCCTAATAAATCTTATTTGATAATTACGAAGGC
GTATATTTTGCCGCAATCGACTCTTTTAATCAGTCTCGACTTAAATTATATTTGTCACAT
TCATAATATGCCAACAAACTTGCGTTATTGATAATGGTTCAGGAGTCGTCAAGGCTGGTTTCGCCGGTGAGGACG
CTCCAAGAGCTGTATTCCCATCAATCGTCGGAAGACCCAAGAACGTCAGCGCTTTGATCG
GTGTTGATTCCGCCTCAGAGTACCTCGGAGATGAAGCCCAACAAAAAAGAGGGGTCTTAA
AGATCTTCTACCCCATCGAACATGGTATCGTTAAGGATTGGGATGATATGGAAAAGATCT
GGAACCATACCTTCTACGTTGAGCTCAGAGTTCAACCCGATGAGCACCCAGTTCTCTTGA
CTGAAGCCCCACTCAACCCAAAGACTAACAGAGAAAAGATGACTCAAATCATGTTCGAGA
CCTTCAATGTTCCCGCTCTCTACGTTGCTATCCAAGCCGTTCTATCT
CTCTATTCCGCTGGTAGAACAACCGGTATCGTTTGCGATGCTGGTGATGGAGTTACCCAC
ACCGTCCCCATCTATGAAGGTTTCTCAATCCCACACGCCGTATCAAGAATCCAACTTGCC
GGTAGAGACCTCACCACCTTCTTGGCCAAGCTTTTGACCGAGAGAGGATACAACTTCACC
TCATCAGCTGAGATGGAAATCGTTAGAGACATTAAGGAAAAGCTCTGCTTCGTTGCTTTG
GACTACGAGAGTGCCCTTAAGCAATCACACGACAGCTCCCAATTCGAGAGGAACTACGAA
CTTCCAGATGGTAAGGTTATCACCATTGGAAACGAGAGATTCAGATGCCCAGAATATCTC
TTCAAGCCACTCGAAATGAACGGAAGAGAACTCGACTCCATCCAAGACTTGACCTACAAA
TCAATCCAAGAGTGCGATGTCGACGTTAGAAGAGACCTCTATCAAAACATCATCCTCTCC
GGTGGTACCACCATGTACGAAGGTATCGGTGAGAGACTTCTCAAGGAAATTGAGAACAG
AGCTCCCAAGTCAACATAAACAAGTGGATGAAATTACAAAATTTTATTGCCAGCCCAGAC
AGAAGATTCGCCGTATGGAGAGGTGGTTCTACCCTTACTTCCCTTTCAACCTTCGCCAGC
ATGTGGATCACTAAAGAAGACTACGACGAAAACGGAGCAACCATCGTTCACAGAAAATGT
ATCTGAGGAATAAAAATGTTAAATTCTAGAATTTATTTTACTCATAAAACAATATTTTGA
TATAAGCTCCCAAGTCAATCAACGTTAAAGTTATTGCCACCATTTTTGTTGTCAATATTT
TGAGGAATCAAATTTAGTTTTAGTATATGAATTATAAAGTGTGCTGAGATTTGCCGCCC
TTTGTGACTGCGTCTCTTCAATTCTGATACTTAACATTTCTTGTTATTTTTAATGGGTTG
AATGAGATCTTTATAATGTGTGCACAGTCTTAGTATTTC
