# Supplementary material for: The Pathway to Detangle a Scrambled Gene
Source: PLoS One. 2008 Jun 4;3(6):e2330. doi: 10.1371/journal.pone.0002330 (PMC2394655; doi:10.1371/journal.pone.0002330)
Supplement: Data S1 — (0.02 MB ZIP) [file pone.0002330.s013.zip › OtTEBPaConventional.fas]

>annotation
111111111111111111111111111111111111111111111111111111111111
111111111111111111111111111111111111111111111111111111111111
111111111111111111111111111111111111111111111111111111111111
111111111111111pppppppppppppiiiiiiiiiiiiiiiiiiiiiiiiiiiiiiii
iiiiiiiiiiippppppppp33333333333333333333333333333333pppppppp
ppppiiiiiii5555555555555555555555555555555555555555555555555
555555555555555555555555555555555555555555555555555555555555
5555555555555555555555555555555555555555555555555555ppppppii
iiiiiiiiiiiiiiiiiiiiiiiiiiiiiiiii7777777777777777777pppppppp
ppiiiiiiiiiiiiiiiiiiiiiiiiiipppppppp101010101010ppppppppppii
iiiiiiiiippppppp121212121212121212121iiiiiiiiiiiiiiiiiiiiiii
iiiiiiiiiiiiiiiiiiiiiiiiiiiiiipppppppppppp222222222222222222
222222222222222222222222222222222222222222222222222222222222
222222222222222222222222222222222222222222222222222222222222
222222222222222222222222222222222222222222222222222222222222
222222222222222222222222222222222222222222222222222222222222
2222222222222pppppppiiiiiiiiiiiiiiiiiiiiiiiiiiiiiiiiiiiiiiii
iiippppppppppppp444444444ppppppppppiiiiiiiiiiiiiiiiiiiiipppp
pp666666666666666666ppppppppppiiiiippppppppppp88888888888888
888888pppiiiiiiiiiiiiiiiiiiiiiiiiiiiiiiiiiiiiiiiiiiiiiippp99
999999999999999999999999999999999999999999999999999999999999
999999999999999999999999999999999999999999999999999999999999
9999999999999ppppppppiiiiiiiiiiiiiiiiiiiii1111111111mdseleve
n11111111111111111111111111111111111111ppppppiiiiiiiiiiiiiii
ppppppppppp13131313131313131pppppppiiiiiiiiiiiiiiiiiiiiiiiii
iiiiiiiiiiiiiiiippppppp1414141414141414141414141414141414141
414141414141414141414141414141414141414141414141414141414141
414141414141414141414141414141414141414141414141414141414141
4pppppppiiiiiiiiiiiiiiiiiiiiiiiiiiiiiiiiiiiiiiiiiiiiiiiiiiii
iiiiiiiiiiiiippppppp1515151515151515151515151515151515151515
151515151515151515151515151515151515151515151515151515151515
151515151515151515151515151515151515151515151515151515151515
151515151515151515151515151515151515151515151515151515151515
1515115ppppppiiiiiiiiiiiiiiiiiiiiiiiiiiiiiiiiiiiiiiiiiiiiiii
iiiiipppppp1616161616161616161616161616161616161616161616161
616161616161616161616161616161616161616161616161616161616161
616161616161616161616161616161616161616161616161616161616161
616161616161616161616161616161616161616161616161616161pppppp
piiiiiiiiiiiiiiiiiiiiiiiiiiiiiiiiiiiiiiiiiiiiiiiiiiiiiiiiiii
iiiiiiiiiiiiiiiiiiiiiiiiiiiiiiiiiiiiiiiiiiiiiiiiippppppp1717
171717171717171717171717171717171717171717171717171717171717
171717171717171717171717171717171717171717171717171717171717
171717171717171717171717171717171717171717171717171717171717
171717171717171717171717171717171717171717171717171717171717
171717171717171717171717171717171717171717171717171717171717
171717171717171717171717171717171717171717171717171717171717
171717171717171717171717171
>O.t. TEBPalpha MIC
GACTAAAGATAATTGAGATTCTCGTTTTTTATTGGTAGTCGTAAGATTTACCTCTATATA
ATCCAAATTAATTCCCTCCATTTTATAAATTAATTTAACAATTCTTAAATCAAATATTAC
AATGTCATCAGCTGCTAAAAACCAAAGATCAACTTCAAGAGTCTCAAAGAAGAAGACCAC
AGGTCCCAAGGACGCTGCAACAAAGAAATCAGGGCTGTTTTAAGGGAAAATTTATAGTGA
GATTATTAACTTTGTCTTGTACGCAAAGAGATTCGAAGATCTCCCCATCATTCACAGACT
TGGAGTTCAAAAAGAATTCACAGAGCCACCATCAGACTTTACAATGGTCAAAGACAATTC
AACGCTAACATTTTCTACAGCAGTTCATGGGCTCTCTTCTCCACTGACAAGAAGTCAGCA
CTCCAAGAAATCGGTGGACAAGAAGCTACTAGCGATCTCGTACCATTCTCTCACTCAGGC
AAAGTAAAAGAAAACTTTATCATTTTTTAAGAGAAGAATGAAGCTGGTATTGTTCAAAAC
ATAATTCCAATGCTATTAAAATATTTTAGCTTAAGGATGCCTCAGGTCAAGTTTTTTTCT
CTTATTTAGGTTGTCAGAATCAGATCAGCTACTTAATTATTTTAAAAACATTTGTAAATT
TTAAATTCATATAACAAAATTAAATTTATGCACCAAAGAAAGCCGAAAAGGGAAGCAAAG
TAAGCAAATAACCCACCCACTATCCAATATTAGTTATCTAATTTCCCTTTTATTATAGTA
CGAATACGTCGAGTTAGCCAAGGCTCAATTGACATCAGTCACAGCCCAACACTTCTACGC
TGTTGTTATTGATGCAACTTTCCCATACAAGACCAACCAAGAGAGATACATCTGCTCTCT
TAAGATCGTTGATCCATCCCTCTACCTCAAGAAGGAGAAGGGAACTGGTGATAACAGCGA
TTACGCCACCCTTGTCTTGAGTGTTAAAATATGAAAGCATTATAGAAGTACTAAATTTCA
TCCACAGACTTGGAGACATCATCAGAATCCACATTAGTTGAATTGTGCCATTTTATAATC
AGGCAAGAACTTCACCTTCCAGAAGAATGATTAAATTGTTCAAAACATTAGAAAGTGGGC
TCAACAATTCTTATTAAGAAAATAAAAAATCATTATAAACACAAATGATATTGTGAATAC
TTCACCCAATACTCAGTTATCTCCAACGATATGTTCACTGCTCTTAACAAGGCTCAAGCC
CAAAAGGGAGACTTCGACGTTGTTGCCAAGATTCTCCAAATCCACGAGCTCGACGAATAC
ACCAACGAGCTTAAGCTTAAGTTGTAAGTCATAGGTAAGAACTCAAGTTTTCTATACTCT
TGCCCTCAAGCTCAAGTTCCCACACTTGAGAACTGGCGAGGTTGCTTGAATTAATTAATA
TCAGCTACTTATGATGAGACTTCAACCCAAAAGAATGAAAATACAAACATATTTATTCAA
GCTTTATTCATTTAATAAAAGAAGGTCCTCCTCCTCTCTCACTATTCAAACATCGTCACT
TTCATCAGCACCTCAAAGCTCGCTAAGGAGCTTAGAGGTAAGATTACCGATGATAGAGCT
GTCGAGAAGGCTGCTCTTAAGCAAGACGTTAGCTTAAGCGCTGTTGTCTTGACTGAAGTC
GACAAGAATTAATTTTATGAAAGTGAAATTTAGTGTTTGACGAGTTGTATCAAAAAGATT
TTAATATAAACATACAAGAAGCACGCAGGTCTCCCAGCCCACTCACTCCACGATCTCTTC
CACAACGCTGACTCAGACAAGGAGCTCTCCAGCAAAGACACCTTCAGAACCCAATTCTAC
GTTACCAAGATCGAACCATCAGACGTCAAGGAATGGGTTAAGGCATACGACAGAAAGACC
AAGAAGGTTACTTCCCTCAAGGGATCAGCTGCCAAGGGTGGTGACAACATCTTCCAAGTC
TCTTTCCTCGTTATTTTTTTGATTTAATTTCCCTATGGTTTGTATGCCAACCATTTAATT
TGATGTCGTTAAGGACGCTTCAACCCAATTGAACAACAACACCTACAGAGTTTTGCTCTA
CACCCACGACGGTCTCGGTGCTAACTTCTTCAACGGTGTTAAGGCAGACAACCTCCACAA
AAACGCTGATGCCAGAAAGAAGCTCGAAGAATACTCTGAACTCCTTACCAGATTCAACTC
CTACGTTGATGCCGTCGTTGAGAGAAGAAACGGTTTCTACTTCATCAAGGACACCAGAAT
TTGAATAAAACATTCTATTTTAATTTACTATGACTAAATTGCTTAAATTAAGCCATTGTT
AGAATCTTAAATATTTTATTGCATATTAAAAATTTTATAATATAAAAAGCAGAATTGTCT
ACTGAACAGACTTGTGAATTCAAATGGAAGGGAGAGCCTAGTTCTCTTTTTCTATAATAA
ATCTCTAACAGTTTTGATAACCCTAACAGGTTAAGTAATGATTTTTAAAATTTTATAATT
TCTACCTAAAAATTAAAAACACATTAAAACTCTTTAAATTTTTATATAAAACACACAATT
CAACTACAATACAGCTGCATATAACTTAAGTCAAATCAACTTATCATGTTTCATGAATTT
TAAAATGTTACTTCATTCATAATAAATAGTCTTATAACTTTGGAAGTCACTATAAAAATA
CAAAAGTATGAATTTTTAGAAATTTGTAATACAATCATAAATTTAAAATTTACAAATTGA
TAAACAGCTAATACTTTAATATATCTC
>IES1R-MDS2L
~~~~~~~~~~~~~~~~~~~~~~~~~~~~~~~~~~~~~~~~~~~~~~~~~~~~~~~~~~~~
~~~~~~~~~~~~~~~~~~~~~~~~~~~~~~~~~~~~~~~~~~~~~~~~~~~~~~~~~~~~
~~~~~~~~~~~~~~~~~~~~~~~~~~~~~~~~~~~~~~~~~~~~~~~~~~~~~~~~~~~~
~~~~~~~~~~~~~~~~~~~~~~~~~~~~~~~~~~~~~~~~~~~~~~~~~~~~~~~~~~TG
AGATTATTA~CTTTGTCTTGTACGCAAAGAGATTCGAAGATCTCCCCATCATTCATAGAC
TTGGAGTTTGCAAAGAATCCACAGAGCCACCATCAGACTATACAATGGTCAAAGACAATT
CAACGCTAACATTTTCTACAGCAGTTCATGGGCTCTCTTCTCCACTGACAAGAAGTCAGC
ACTCCAAGAAATCGGTGGACAAGAAGCTACTAGCGATCTCGTACCATTCTCTCACTCAGG
CAAAGTAAAAGA~~~~~~~~~~~~~~~~~~~~~~~~~~ATGAAGCTGGTATTGTTCAAAA
CATAATACCAATGCTATTAAAATATTTTAGCTTAAGGATGCTTCAGGTCAAGTTTTTTTC
TCTTATTTAGGTTGTCAGAATCAGATCAGCTACTTAATAACTTTAATATCATTTGTAAAT
TTTAAATTCTTATAACAAAATTTAATTTATGCACCAAAGAAAGCCGAAAAGGGAAGCAAA
GTAAGCAAATAACCCACCCACTATCCAATATAAGTTATCTAATTTAATTCTTATTATAGT
ACGAATACGTCGAGTTAGCCAAGGCTCAATTGACATCAGTCACAGCCCAACACTTCTACG
CTGTTGTTATTGATGCAACTTTCCCATACAAGACCAACCAAGAGAGATACATCTGCTCTC
TTAAGATCGTTGATCCATCTCTCTACCTCAAGAAGGAGAAGGGAACTGGTGATAACAGCG
ATTACG
>IES7R-MDS17L
~~~~~~~~~~~~~~~~~~~~~~~~~~~~~~~~~~~~~~~~~~~~~~~~~~~~~~~~~~~~
~~~~~~~~~~~~~~~~~~~~~~~~~~~~~~~~~~~~~~~~~~~~~~~~~~~~~~~~~~~~
~~~~~~~~~~~~~~~~~~~~~~~~~~~~~~~~~~~~~~~~~~~~~~~~~~~~~~~~~~~~
~~~~~~~~~~~~~~~~~~~~~~~~~~~~~~~~~~~~~~~~~~~~~~~~~~~~~~~~~~~~
~~~~~~~~~~~~~~~~~~~~~~~~~~~~~~~~~~~~~~~~~~~~~~~~~~~~~~~~~~~~
~~~~~~~~~~~~~~~~~~~~~~~~~~~~~~~~~~~~~~~~~~~~~~~~~~~~~~~~~~~~
~~~~~~~~~~~~~~~~~~~~~~~~~~~~~~~~~~~~~~~~~~~~~~~~~~~~~~~~~~~~
~~~~~~~~~~~~~~~~~~~~~~~~~~~~~~~~~~~~~~~~~~~~~~~~~~~~~~~~~~~~
~~~~~~~~~~~~~~~~~~~~~~~~~~~~~~~~~~~~~~~~~~~~~~~~~~~~~~~~~~~~
~~~~~~~~~~~~~~~~~~~~~~~~~~~~~~~~~~~~~~~~~~~~~~~~~~~~~~~~~~~~
~~~~~~~~~~~~~~~~~~~~~~~~~~~~~~~~~~~~~~~~~~~~~~~~~~~~~~~~~~~~
~~~~~~~~~~~~~~~~~~~~~~~~~~~~~~~~~~~~~~~~~~~~~~~~~~~~~~~~~~~~
~~~~~~~~~~~~~~~~~~~~~~~~~~~~~~~~~~~~~~~~~~~~~~~~~~~~~~~~~~~~
~~~~~~~~~~~~~~~~~~~~~~~~~~~~~~~~~~~~~~~~~~~~~~~~~~~~~~~~~~~~
~~~~~~~~~~~~~~~~~~~~~~~~~~~~~~~~~~~~~~~~~~~~~~~~~~~~~~~~~~~~
~~~~~~~~~~~~~~~~~~~~~~~~~~~~~~~~~~~~~~~~~~~~~~~~~~~~~~~~~~~~
~~~~~~~~~~~~~~~~~~~~~~~~~~~~~~~~~~~~~~~~~~TAGAAGTACTAAATTTCA
TCCACAGACTTGGAGACATCATCAGAATCCACATTAGTTGAATTGTGCCATTTTATAATC
AGGCAAGAACTTCACCTTCCAGAAGAATGATTAAATTGTTCAAAACATTAGAAAGTGGGC
TCAACAATT-------------------------------------------------AC
TTCACCCAATACTCAGTTATCTCCAACGATATGTTCACTGCTCTTAACAAGGCTCAAGCC
CAAAAGGGAGACTTCGACGTTGTTGCCAAGATTCTCCAAATCCACGAGCTCGACGAATAC
ACCAACGAGCTTAAGCTTAAGTTGTAAGTCATAGGTAAGAACTCAAGTTTTCTATACTCT
TGCCCTCAAGCTCAAGTTCCCACACTTGAGAACTGGCGAGGTTGCTTGAATTAATTAATA
TCAGCTACTTATGATGAGACTTCAACCCAAAAGAA-------------------------
-----------------------GGTCCTCCTCCTCTCTCACTATTCAAACATCGTCACT
TTCATCAGCACCTCAAAGCTCGCTAAGGAGCTTAGAGGTAAGATTACCGATGATAGAGCT
GTCGAGAAGGCTGCTCTTAAGCAAGACGTTAGCTTAAGCGCTGTTGTCTTGACTGAAGTC
GACAAGAA----------------------------------------------------
-------------ACAAGAAGCACGCAGGTCTCCCAGCCCACTCACTCCACGATCTCTTC
CACAACGCTGACTCAGACAAGGAGCTCTCCAGCAAAGACACCTTCAGAACCCAATTCTAC
GTTACCAAGATCGAACCATCAGACGTCAAGGAATGGGTTAAGGCATACGACAGAAAGACC
AAGAAGGTTACTTCCCTCAAGGGATCAGCTGCCAAGGGTGGTGACAACATCTTCCAAGTC
TCTTTCCTCGTTA-----------------------------------------------
-----------AGGACGCTTCAACCCAATTGAACAACAACACCTACAGAGTTTTGCTCTA
CACCCACGACGGTCTCGGTGCTAACTTCTTCAACGGTGTTAAGGCAGACAACCTCCACAA
AAACGCTGATGCCAGAAAGAAGCTCGAAGAATACTCTGAACTCCTTACCAGATTCAACTC
CTACGTTGATGCCGTCGTTGAGAGAAGAAACGGTTTCTACTTCATCAAGGACACCAGAAT
T-----------------------------------------------------------
-------------------------------------------------CAGAATTGTCT
ACTGAACAGACTTGTGAATTCAAATGGAAGGGAGAGCCTAGTTCTCTTTTTCTATAATAA
ATCTCTAACAGTTTTGATAACCCTAACAGGTTAAGTAATGATTTTTAAAATTTTATAATT
TCTACCTAAAAATTAAAAACACATTAAAACTCTTTAAATTTTTATATAAAACACACAATT
CAACTACAATACAGCTGCATATAACTTAAGTCAAATCAACTTATCATGTTTCATGAATTT
TAAAATGTTACTTCATTCATAATAAATAGTCTTATAACTTTGGAAGTCACTATAAAAATA
CAAAAGTATGAATTTTTAGAAATTTGTAATACAATCATAAATTTAAAATTTACAAATTGA
TAAACAGCTAATACTTTAATATATCTC
>IES7R-MDS17L
~~~~~~~~~~~~~~~~~~~~~~~~~~~~~~~~~~~~~~~~~~~~~~~~~~~~~~~~~~~~
~~~~~~~~~~~~~~~~~~~~~~~~~~~~~~~~~~~~~~~~~~~~~~~~~~~~~~~~~~~~
~~~~~~~~~~~~~~~~~~~~~~~~~~~~~~~~~~~~~~~~~~~~~~~~~~~~~~~~~~~~
~~~~~~~~~~~~~~~~~~~~~~~~~~~~~~~~~~~~~~~~~~~~~~~~~~~~~~~~~~~~
~~~~~~~~~~~~~~~~~~~~~~~~~~~~~~~~~~~~~~~~~~~~~~~~~~~~~~~~~~~~
~~~~~~~~~~~~~~~~~~~~~~~~~~~~~~~~~~~~~~~~~~~~~~~~~~~~~~~~~~~~
~~~~~~~~~~~~~~~~~~~~~~~~~~~~~~~~~~~~~~~~~~~~~~~~~~~~~~~~~~~~
~~~~~~~~~~~~~~~~~~~~~~~~~~~~~~~~~~~~~~~~~~~~~~~~~~~~~~~~~~~~
~~~~~~~~~~~~~~~~~~~~~~~~~~~~~~~~~~~~~~~~~~~~~~~~~~~~~~~~~~~~
~~~~~~~~~~~~~~~~~~~~~~~~~~~~~~~~~~~~~~~~~~~~~~~~~~~~~~~~~~~~
~~~~~~~~~~~~~~~~~~~~~~~~~~~~~~~~~~~~~~~~~~~~~~~~~~~~~~~~~~~~
~~~~~~~~~~~~~~~~~~~~~~~~~~~~~~~~~~~~~~~~~~~~~~~~~~~~~~~~~~~~
~~~~~~~~~~~~~~~~~~~~~~~~~~~~~~~~~~~~~~~~~~~~~~~~~~~~~~~~~~~~
~~~~~~~~~~~~~~~~~~~~~~~~~~~~~~~~~~~~~~~~~~~~~~~~~~~~~~~~~~~~
~~~~~~~~~~~~~~~~~~~~~~~~~~~~~~~~~~~~~~~~~~~~~~~~~~~~~~~~~~~~
~~~~~~~~~~~~~~~~~~~~~~~~~~~~~~~~~~~~~~~~~~~~~~~~~~~~~~~~~~~~
~~~~~~~~~~~~~~~~~~~~~~~~~~~~~~~~~~~~~~~~~~TAGAAGTACTAAATTTCA
TCCACAGACTTGGAGACATCATCAGAATCCACATTAGTTGAATTGTGCCATTTTATAATC
AGGCAAGAACTTCACCTTCCAGAAGAATGATTAAATTGTTCAAAACATTAGAAAGTGGGC
TCAACAATTCTTATTAAGACATATTAAGCTCATTATAAACACAAATGATATTGTGAATAC
TTCACCCAATACTCAGTTATCTCCAACGATATGTTCACTGCTCTTAACAAGGCTCAAGCC
CAAAAGGGAGACTTCGACGTTGTTGCCAAGATTCTCCAAATCCACGAGCTCGACGAATAC
ACCAACGAGCTTAAGCTTAAGTTGTAAGTCATAGGTAAGAACTCAAGTTTTCTATACTCT
TGCCCTCAAGCTCAAGTTCCCACACTTGAGAACTGGCGAGGTTGCTTGAATTAATTAATA
TCAGCTACTTATGATGAGACTTCAACCCAAAAGAA-------------------------
-----------------------GGTCCTCCTCCTCTCTCACTATTCAAACATCGTCACT
TTCATCAGCACCTCAAAGCTCGCTAAGGAGCTTAGAGGTAAGATTACCGATGATAGAGCT
GTCGAGAAGGCTGCTCTTAAGCAAGACGTTAGCTTAAGCGCTGTTGTCTTGACTGAAGTC
GACAAGAA----------------------------------------------------
-------------ACAAGAAGCACGCAGGTCTCCCAGCCCACTCACTCCACGATCTCTTC
CACAACGCTGACTCAGACAAGGAGCTCTCCAGCAAAGACACCTTCAGAACCCAATTCTAC
GTTACCAAGATCGAACCATCAGACGTCAAGGAATGGGTTAAGGCATACGACAGAAAGACC
AAGAAGGTTACTTCCCTCAAGGGATCAGCTGCCAAGGGTGGTGACAACATCTTCCAAGTC
TCTTTCCTCGTTA-----------------------------------------------
-----------AGGACGCTTCAACCCAATTGAACAACAACACCTACAGAGTTTTGCTCTA
CACCCACGACGGTCTCGGTGCTAACTTCTTCAACGGTGTTAAGGCAGACAACCTCCACAA
AAACGCTGATGCCAGAAAGAAGCTCGAAGAATACTCTGAACTCCTTACCAGATTCAACTC
CTACGTTGATGCCGTCGTTGAGAGAAGAAACGGTTTCTACTTCATCAAGGACACCAGAAT
T-----------------------------------------------------------
-------------------------------------------------CAGAATTGTCT
ACTGAACAGACTTGTGAATTCAAATGGAAGGGAGAGCCTAGTTCTCTTTTTCTATAATAA
ATCTCTAACAGTTTTGATAACCCTAACAGGTTAAGTAATGATTTTTAAAATTTTATAATT
TCTACCTAAAAATTAAAAACACATTAAAACTCTTTAAATTTTTATATAAAACACACAATT
CAACTACAATACAGCTGCATATAACTTAAGTCAAATCAACTTATCATGTTTCATGAATTT
TAAAATGTTACTTCATTCATAATAAATAGTCTTATAACTTTGGAAGTCACTATAAAAATA
CAAAAGTATGAATTTTTAGAAATTTGTAATACAATCATAAATTTAAAATTTACAAATTGA
TAAACAGCTAATACTTTAATATATCTC
