# Supplementary material for: The Pathway to Detangle a Scrambled Gene
Source: PLoS One. 2008 Jun 4;3(6):e2330. doi: 10.1371/journal.pone.0002330 (PMC2394655; doi:10.1371/journal.pone.0002330)
Supplement: Data S1 — (0.02 MB ZIP) [file pone.0002330.s013.zip › OtTEBPaPermuted.fas]

>MDS2R-IES3L
GCCCAACACTTCTACGCTGTTGTTATTGATGCAACTTTCCCATACAAGACCAACCAAGAG
AGATACATCTGCTCTCTTAAGATCGTTGATCCATCTCTCTACCTCAAGAAGGAGAAGGGA
ACTGGTGATAACAGCGATTACGCCACCCTTGTCTTGTACGCAAAGAGATTCGAAGATCTC
CCCATCATCCACAGACTTGGAGACATCATCAGAATCCACAGAGCCACCATCAGACTATAC
AATGGTCAAAGACAATTCAACGCTAACATTTTCTACAGCAGTTCATGGGCTCTCTTCTCC
ACTGACAAGAAGTCAGCACTCCAAGAAATCGGTGGACAAGAAGCTACTAGCGATCTCGTA
CCATTCTCTCACTCAGGCAAAGTAAAAGAAAACTTTATCAT-
>MDS2R-IES3L
GCCCAACACTTCTACGCTGTTGTTATTGATGCAACTTTCCCATACAAGACCAACCAAGAG
AGATACATCTGCTCTCTTAAGATCGTTGATCCATCTCTCTACCTCAAGAAGGAGAAGGGA
ACTGGTGATAACAGCGATTACGCCACCCTTGTCTTGTACGCAAAGAGATTCGAAGATCTC
CCCATCATCCACAGACTTGGAGACATCATCAGAATCCACAGAGCCACCATCAGACTATAC
AATGGTCAAAGACAATTCAACGCTAACATTTTCTACAGCAGTTCATGGGCTCTCTTCTCC
ACTGACAAGAAGTCAGCACTCCAAGAAATCGGTGGACAAGAAGCTACTAGCGATCTCGTA
CCATTCTCTCACTCAGGCAAAGTAAAAGAAAACTTTATCAT-
>MDS2R-IES3L
GCCCAACACTTCTACGCTGTTGTTATTGATGCAACTTTCCCATACAAGACCAACCAAGAG
AGATACATCTGCTCTCTTAAGATCGTTGATCCATCTCTCTACCTCAAGAAGGAGAAGGGA
ACTGGTGATAACAGCGATTACGCCACCCTTGTCTTGTACGCAAAGAGATTCGAAGATCTC
CCCATCATCCACAGACTTGGAGACATCATCAGAATCCACAGAGCCACCATCAGACTATAC
AATGGTCAAAGACAATTCAACGCTAACATTTTCTACAGCAGTTCATGGGCTCTCTTCTCC
ACTGACAAGAAGTCAGCACTCCAAGAAATCGGTGGACAAGAAGCTACTAGCGATCTCGTA
CCATTCTCTCACTCAGGCAAAGTAAAAGAAAACTTTATCAT-
>MDS2R-IES3L
GCCCAACACTTCTACGCTGTTGTTATTGATGCAACTTTCCCATACAAGACCAACCAAGAG
AGATACATCTGCTCTCTTAAGATCGTTGATCCATCTCTCTACCTCAAGAAGGAGAAGGGA
ACTGGTGATAACAGCGATTACGCCACCCTTGTCTTGTACGCAAAGAGATTCGAAGATCTC
CCCATCATCCACAGACTTGGAGACATCATCAGAATCCACAGAGCCACCATCAGACTATAC
AATGGTCAAAGACAATTCAACGCTAACATTTTCTACAGCAGTTCATGGGCTCTCTTCTCC
ACTGACAAGAAGTCAGCACTCCAAGAAATCGGTGGACAAGAAGCTACTAGCGATCTCGTA
CCATTCTCTCACTCAGGCAAAGTAAAAGAAAACTTTATCAT-
>MDS2R-IES3L
GCCCAACACTTCTACGCTGTTGTTATTGATGCAACTTTCCCATACAAGACCAACCAAGAG
AGATACATCTGCTCTCTTAAGATCGTTGATCCATCTCTCTACCTCAAGAAGGAGAAGGGA
ACTGGTGATAACAGCGATTACGCCACCCTTGTCTTGTACGCAAAGAGATTCGAAGATCTC
CCCATCATCCACAGACTTGGAGACATCATCAGAATCCACAGAGCCACCATCAGACTATAC
AATGGTCAAAGACAATTCAACGCTAACATTTTCTACAGCAGTTCATGGGCTCTCTTCTCC
ACTGACAAGAAGTCAGCACTCCAAGAAATCGGTGGACAAGAAGCTACTAGCGATCTCGTA
CCATTCTCTCACTCAGGCAAAGTAAAAGAAAACTTTATCAT-
>MDS2R-IES3L
GCCCAACACTTCTACGCTGTTGTTATTGATGCAACTTTCCCATACAAGACCAACCAAGAG
AGATACATCTGCTCTCTTAAGATCGTTGATCCATCTCTCTACCTCAAGAAGGAGAAGGGA
ACTGGTGATAACAGCGATTACGCCACCCTTGTCTTGTACGCAAAGAGATTCGAAGATCTC
CCCATCATCCACAGACTTGGAGACATCATCAGAATCCACAGAGCCACCATCAGACTATAC
AATGGTCAAAGACAATTCAACGCTAACATTTTCTACAGCAGTTCATGGGCTCTCTTCTCC
ACTGACAAGAAGTCAGCACTCCAAGAAATCGGTGGACAAGAAGCTACTAGCGATCTCGTA
CCATTCTCTCACTCAGGCAAAGTAAAAGAAAACTTTATCAT-
>MDS2R-IES3L
GCCCAACACTTCTACGCTGTTGTTATTGATGCAACTTTCCCATACAAGACCAACCAAGAG
AGATACATCTGCTCTCTTAAGATCGTTGATCCATCTCTCTACCTCAAGAAGGAGAAGGGA
ACTGGTGATAACAGCGATTACGCCACCCTTGTCTTGTACGCAAAGAGATTCGAAGATCTC
CCCATCATCCACAGACTTGGAGACATCATCAGAATCCACAGAGCCACCATCAGACTATAC
AATGGTCAAAGACAATTCAACGCTAACATTTTCTACAGCAGTTCATGGGCTCTCTTCTCC
ACTGACAAGAAGTCAGCACTCCAAGAAATCGGTGGACAAGAAGCTACTAGCGATCTCGTA
CCATTCTCTCACTCAGGCAAAGTAAAAGAAAACTTTATCAT-
>MDS2R-IES3L
GCCCAACACTTCTACGCTGTTGTTATTGATGCAACTTTCCCATACAAGACCAACCAAGAG
AGATACATCTGCTCTCTTAAGATCGTTGATCCATCTCTCTACCTCAAGAAGGAGAAGGGA
ACTGGTGATAACAGCGATTACGCCACCCTTGTCTTGTACGCAAAGAGATTCGAAGATCTC
CCCATCATCCACAGACTTGGAGACATCATCAGAATCCACAGAGCCACCATCAGACTATAC
AATGGTCAAAGACAATTCAACGCTAACATTTTCTACAGCAGTTCATGGGCTCTCTTCTCC
ACTGACAAGAAGTCAGCACTCCAAGAAATCGGTGGACAAGAAGCTACTAGCGATCTCGTA
CCATTCTCTCACTCAGGCAAAGTAAAAGAAAACTTTATCAT-
>MDS2R-IES3L
GCCCAACACTTCTACGCTGTTGTTATTGATGCAACTTTCCCATACAAGACCAACCAAGAG
AGATACATCTGCTCTCTTAAGATCGTTGATCCATCTCTCTACCTCAAGAAGGAGAAGGGA
ACTGGTGATAACAGCGATTACGCCACCCTTGTCTTGTACGCAAAGAGATTCGAAGATCTC
CCCATCATCCACAGACTTGGAGACATCATCAGAATCCACAGAGCCACCATCAGACTATAC
AATGGTCAAAGACAATTCAACGCTAACATTTTCTACAGCAGTTCATGGGCTCTCTTCTCC
ACTGACAAGAAGTCAGCACTCCAAGAAATCGGTGGACAAGAAGCTACTAGCGATCTCGTA
CCATTCTCTCACTCAGGCAAAGTAAAAGAAAACTTTATCAT-
>MDS2R-IES3L
GCCCAACACTTCTACGCTGTTGTTATTGATGCAACTTTCCCATACAAGACCAACCAAGAG
AGATACATCTGCTCTCTTAAGATCGTTGATCCATCTCTCTACCTCAAGAAGGAGAAGGGA
ACTGGTGATAACAGCGATTACGCCACCCTTGTCTTGTACGCAAAGAGATTCGAAGATCTC
CCCATCATCCACAGACTTGGAGACATCATCAGAATCCACAGAGCCACCATCAGACTATAC
AATGGTCAAAGACAATTCAACGCTAACATTTTCTACAGCAGTTCATGGGCTCTCTTCTCC
ACTGACAAGAAGTCAGCACTCCAAGAAATCGGTGGACAAGAAGCTACTAGCGATCTCGTA
CCATTCTCTCACTCAGGCAAAGTAAAAGAAAACTTTATCAT-
>MDS2R-IES3L
GCCCAACACTTCTACGCTGTTGTTATTGATGCAACTTTCCCATACAAGACCAACCAAGAG
AGATACATCTGCTCTCTTAAGATCGTTGATCCATCTCTCTACCTCAAGAAGGAGAAGGGA
ACTGGTGATAACAGCGATTACGCCACCCTTGTCTTGTACGCAAAGAGATTCGAAGATCTC
CCCATCATCCACAGACTTGGAGACATCATCAGAATCCACAGAGCCACCATCAGACTATAC
AATGGTCAAAGACAATTCAACGCTAACATTTTCTACAGCAGTTCATGGGCTCTCTTCTCC
ACTGACAAGAAGTCAGCACTCCAAGAAATCGGTGGACAAGAAGCTACTAGCGATCTCGTA
CCATTCTCTCACTCAGGCAAAGTAAAAGAAAACTTTATCAT-
>MDS2R-IES3L
GCCCAACACTTCTACGCTGTTGTTATTGATGCAACTTTCCCATACAAGACCAACCAAGAG
AGATACATCTGCTCTCTTAAGATCGTTGATCCATCTCTCTACCTCAAGAAGGAGAAGGGA
ACTGGTGATAACAGCGATTACGCCACCCTTGTCTTGTACGCAAAGAGATTCGAAGATCTC
CCCATCATCCACAGACTTGGAGACATCATCAGAATCCACAGAGCCACCATCAGACTATAC
AATGGTCAAAGACAATTCAACGCTAACATTTTCTACAGCAGTTCATGGGCTCTCTTCTCC
ACTGACAAGAAGTCAGCACTCCAAGAAATCGGTGGACAAGAAGCTACTAGCGATCTCGTA
CCATTCTCTCACTCAGGCAAAGTAAAAGAAAACTTTATCAT-
>MDS2R-IES3L
GCCCAACACTTCTACGCTGTTGTTATTGATGCAACTTTCCCATACAAGACCAACCAAGAG
AGATACATCTGCTCTCTTAAGATCGTTGATCCATCTCTCTACCTCAAGAAGGAGAAGGGA
ACTGGTGATAACAGCGATTACGCCACCCTTGTCTTGTACGCAAAGAGATTCGAAGATCTC
CCCATCATCCACAGACTTGGAGACATCATCAGAATCCACAGAGCCACCATCAGACTATAC
AATGGTCAAAGACAATTCAACGCTAACATTTTCTACAGCAGTTCATGGGCTCTCTTCTCC
ACTGACAAGAAGTCAGCACTCCAAGAAATCGGTGGACAAGAAGCTACTAGCGATCTCGTA
CCATTCTCTCACTCAGGCAAAGTAAAAGAAAACTTTATCAT-
>MDS2R-IES3L
GCCCAACACTTCTACGCTGTTGTTATTGATGCAACTTTCCCATACAAGACCAACCAAGAG
AGATACATCTGCTCTCTTAAGATCGTTGATCCATCTCTCTACCTCAAGAAGGAGAAGGGA
ACTGGTGATAACAGCGATTACGCCACCCTTGTCTTGTACGCAAAGAGATTCGAAGATCTC
CCCATCATCCACAGACTTGGAGACATCATCAGAATCCACAGAGCCACCATCAGACTATAC
AATGGTCAAAGACAATTCAACGCTAACATTTTCTACAGCAGTTCATGGGCTCTCTTCTCC
ACTGACAAGAAGTCAGCACTCCAAGAAATCGGTGGACAAGAAGCTACTAGCGATCTCGTA
CCATTCTCTCACTCAGGCAAAGTAAAAGAAAACTTTATCAT-
>MDS2R-IES3L
GCCCAACACTTCTACGCTGTTGTTATTGATGCAACTTTCCCATACAAGACCAACCAAGAG
AGATACATCTGCTCTCTTAAGATCGTTGATCCATCTCTCTACCTCAAGAAGGAGAAGGGA
ACTGGTGATAACAGCGATTACGCCACCCTTGTCTTGTACGCAAAGAGATTCGAAGATCTC
CCCATCATCCACAGACTTGGAGACATCATCAGAATCCACAGAGCCACCATCAGACTATAC
AATGGTCAAAGACAATTCAACGCTAACATTTTCTACAGCAGTTCATGGGCTCTCTTCTCC
ACTGACAAGAAGTCAGCACTCCAAGAAATCGGTGGACAAGAAGCTACTAGCGATCTCGTA
CCATTCTCTCACTCAGGCAAAGTAAAAGAAAACTTTATCAT-
>MDS2R-IES3L
GCCCAACACTTCTACGCTGTTGTTATTGATGCAACTTTCCCATACAAGACCAACCAAGAG
AGATACATCTGCTCTCTTAAGATCGTTGATCCATCTCTCTACCTCAAGAAGGAGAAGGGA
ACTGGTGATAACAGCGATTACGCCACCCTTGTCTTGTACGCAAAGAGATTCGAAGATCTC
CCCATCATCCACAGACTTGGAGACATCATCAGAATCCACAGAGCCACCATCAGACTATAC
AATGGTCAAAGACAATTCAACGCTAACATTTTCTACAGCAGTTCATGGGCTCTCTTCTCC
ACTGACAAGAAGTCAGCACTCCAAGAAATCGGTGGACAAGAAGCTACTAGCGATCTCGTA
CCATTCTCTCACTCAGGCAAAGTAAAAGAAAACTTTATCAT-
>MDS2R-IES3L
GCCCAACACTTCTACGCTGTTGTTATTGATGCAACTTTCCCATACAAGACCAACCAAGAG
AGATACATCTGCTCTCTTAAGATCGTTGATCCATCTCTCTACCTCAAGAAGGAGAAGGGA
ACTGGTGATAACAGCGATTACGCCACCCTTGTCTTGTACGCAAAGAGATTCGAAGATCTC
CCCATCATCCACAGACTTGGAGACATCATCAGAATCCACAGAGCCACCATCAGACTATAC
AATGGTCAAAGACAATTCAACGCTAACATTTTCTACAGCAGTTCATGGGCTCTCTTCTCC
ACTGACAAGAAGTCAGCACTCCAAGAAATCGGTGGACAAGAAGCTACTAGCGATCTCGTA
CCATTCTCTCACTCAGGCAAAGTAAAAGAAAACTTTATCAT-
>MDS2R-IES3L
GCCCAACACTTCTACGCTGTTGTTATTGATGCAACTTTCCCATACAAGACCAACCAAGAG
AGATACATCTGCTCTCTTAAGATCGTTGATCCATCTCTCTACCTCAAGAAGGAGAAGGGA
ACTGGTGATAACAGCGATTACGCCACCCTTGTCTTGTACGCAAAGAGATTCGAAGATCTC
CCCATCATCCACAGACTTGGAGACATCATCAGAATCCACAGAGCCACCATCAGACTATAC
AATGGTCAAAGACAATTCAACGCTAACATTTTCTACAGCAGTTCATGGGCTCTCTTCTCC
ACTGACAAGAAGTCAGCACTCCAAGAAATCGGTGGACAAGAAGCTACTAGCGATCTCGTA
CCATTCTCTCACTCAGGCAAAGTAAAAGAAAACTTTATCAT-
>MDS2R-IES3L
GCCCAACACTTCTACGCTGTTGTTATTGATGCAACTTTCCCATACAAGACCAACCAAGAG
AGATACATCTGCTCTCTTAAGATCGTTGATCCATCTCTCTACCTCAAGAAGGAGAAGGGA
ACTGGTGATAACAGCGATTACGCCACCCTTGTCTTGTACGCAAAGAGATTCGAAGATCTC
CCCATCATCCACAGACTTGGAGACATCAT---------------------CAGACTATAC
AATGGTCAAAGACAATTCAACGCTAACATTTTCTACAGCAGTTCATGGGCTCTCTTCTCC
ACTGACAAGAAGTCAGCACTCCAAGAAATCGGTGGACAAGAAGCTACTAGCGATCTCGTA
CCATTCTCTCACTCAGGCAAAGTAAAAGAAAACTTTATCAT
>MDS2R-IES3L
GCCCAACACTTCTACGCTGTTGTTATTGATGCAACTTTCCCATACAAGACCAACCAAGAG
AGATACATCTGCTCTCTTAAGATCGTTGATCCATCCCTCTACCTCAAGAGGGAGAAGGGA
ACTGGTGATAACAGCGATTACGCCACCCTTGTCTTGTACGCAAAGAGATTCGAAGATCTC
CCCATCATCCACAGACTTGGAGACATCATCAGAATACTTCACCCAATACTCAGTTATCTC
CAACGATATGTTCACTGCTCTTAACAAGGCTCAAGCCCAAAAGGGAGACTTCGACGTTGT
TGCCAAGATCCTTCAAATCCACAGAGCCACCATCAGACTTTACAATGGTCAAAGACAATT
CAACGCTAACATTTTCTACAGCAGTTCATGGGCTCTCTTCTCCACTGACAAGAAGTCAGC
ACTCCAAGAAATCGGTGGACAAGAAGCTACTAGCGATCTCGTACCATTCTCCCACTCAGG
CAAAGTAAAAGAAAACTTTATCAT-
>MDS2R-IES3L
GCCCAACACTTCTACGCTGTTGTTATTGATGCAACTTTCCCATACAAGACCAACCAAGAG
AGATACATCTGCTCTCTTAAGATCGTTGATCCATCTCTCTACCTCAAGAAGGAGAAGGGA
ACTGGTGATAACAGCGATTACGCCACCCTTGTCTTGTACGCAAAGAGATTCGAAGATCTC
CCCATCATCCACAGACTTGGAGACATCATCAGAATCCACAGAGCCACCATCAGACTATAC
AATGGTCAAAGACAATTCAACGCTAACATTTTCTACAGCAGTTCATGGGCTCTCTTCTCC
ACTGACAAGAAGTCAGCACTCCAAGAAATCGGTGGACAAGAAGCTACTAGCGATCTCGTA
CCATTCTCTCACTCAGGCAAAGTAAAAGAAAACTTTATCAT-
>MDS2R-IES3L
GCCCAACACTTCTACGCTGTTGTTATTGATGCAACTTTCCCATACAAGACCAACCAAGAG
AGATACATCTGCTCTCTTAAGATCGTTGATCCATCTCTCTACCTCAAGAAGGAGAAGGGA
ACTGGTGATAACAGCGATTACGCCACCCTTGTCTTGTACGCAAAGAGATTCGAAGATCTC
CCCATCATCCACAGACTTGGAGACATCATCAGAATCCACAGAGCCACCATCAGACTATAC
AATGGTCAAAGACAATTCAACGCTAACATTTTCTACAGCAGTTCATGGGCTCTCTTCTCC
ACTGACAAGAAGTCAGCACTCCAAGAAATCGGTGGACAAGAAGCTACTAGCGATCTCGTA
CCATTCTCTCACTCAGGCAAAGTAAAAGAAAACTTTATCAT-
>MDS2R-IES3L
GCCCAACACTTCTACGCTGTTGTTATTGATGCAACTTTCCCATACAAGACCAACCAAGAG
AGATACATCTGCTCTCTTAAGATCGTTGATCCATCTCTCTACCTCAAGAAGGAGAAGGGA
ACTGGTGATAACAGCGATTACGCCACCCTTGTCTTGTACGCAAAGAGATTCGAAGATCTC
CCCATCATCCACAGACTTGGAGACATCATCAGAATCCACAGAGCCACCATCAGACTATAC
AATGGTCAAAGACAATTCAACGCTAACATTTTCTACAGCAGTTCATGGGCTCTCTTCTCC
ACTGACAAGAAGTCAGCACTCCAAGAAATCGGTGGACAAGAAGCTACTAGCGATCTCGTA
CCATTCTCTCACTCAGGCAAAGTAAAAGAAAACTTTATCAT-
>MDS3R-IES11L
TACGCAAAGAGATTCGAAGATCTTCCCATCATCCACAGACTTGGAGACATCATCAGAATC
CACATTAATTGAATAGTGCCATTTTTAATCAGGCAAAAACTTCACCTTCCAGAAGAATGA
TGTAATTGTTCAAAACATTAGAAAGTGGGCTCAACAATACTTCTCCCAATACTCAGTTAT
CTCCAACGATATGTTCACTGCTCTTAACAAGGCTCAAGCCCAAAAGGGAGACTTCGACGT
TGTTGCCAAGATCCTTCAAATCCACGAGCTCGACGAATACACCA-ACAA-GCTTAAGCTT
AAGTTGTAAGTCATAGGTAAGAACTCA---------------------------------
------------------------------------------------------------
------------------------------------------------------------
------------------------------------------------------------
------------------------------------------------------------
------------------------------------------------------------
------------------------------------------------------------
------------------------------------------------------------
------------------------------------------------------------
------------------------------------------------------------
------------------------------------------------
>MDS3R-IES11L
TACGCAAAGAGATTCGAAGATCTTCCCATCATCCACAGACTTGGAGACATCATCAGAATC
CACATTAATTGAATAGTGCCATTTTTAATCAGGCAAAAACTTCACCTTCCAGAAGAATGA
TGTAATTGTTCAAAACATTAGAAAGTGGGCTCAACAATACTTCTCCCAATACTCAGTTAT
CTCCAACGATATGTTCACTGCTCTTAACAAGGCTCAAGCCCAAAAGGGAGACTTCGACGT
TGTTGCCAAGATCCTTCAAATCCACGAGCTCGACGAATACACCA-ACAA-GCTTAAGCTT
AAGTTGTAAGTCATAGGTAAGAACTCA---------------------------------
------------------------------------------------------------
------------------------------------------------------------
------------------------------------------------------------
------------------------------------------------------------
------------------------------------------------------------
------------------------------------------------------------
------------------------------------------------------------
------------------------------------------------------------
------------------------------------------------------------
------------------------------------------------
>MDS3R-IES11L
TACGCAAAGAGATTCGAAGATCTTCCCATCATCCACAGACTTGGAGACATCATCAGAATC
CACATTAATTGAATAGTGCCATTTTTAATCAGGCAAAAACTTCACCTTCCAGAAGAATGA
TGTAATTGTTCAAAACATTAGAAAGTGGGCTCAACAATACTTCTCCCAATACTCAGTTAT
CTCCAACGATATGTTCACTGCTCTTAACAAGGCTCAAGCCCAAAAGGGAGACTTCGACGT
TGTTGCCAAGATCCTTCAAATCCACGAGCTCGACGAATACACCA-ACAA-GCTTAAGCTT
AAGTTGTAAGTCATAGGTAAGAACTCA---------------------------------
------------------------------------------------------------
------------------------------------------------------------
------------------------------------------------------------
------------------------------------------------------------
------------------------------------------------------------
------------------------------------------------------------
------------------------------------------------------------
------------------------------------------------------------
------------------------------------------------------------
------------------------------------------------
>IES7R-IES3L
TAGAAGTACTAAATTTCATCCACAGACTTGGAGACATCATCAGAATCCACAGAGCCACCA
TCAGACTATACAATGGTCAAAGACAATTCAACGCTAACATTTTCTACAGCAGTTCATGGG
CTCTCTTCTCCACTGACAAGAAGTCAGCACTCCAAGAAATCGGTGGACAAGAAGCTACTA
GCGATCTCGTACCATTCTCTCACTCAGGCAAAGTAAAAGAAAACTTTATCATTT
>IES7R-IES3L
TAGAAGTACTAAATTTCATCCACAGACTTGGAGACATCATCAGAATCCACAGAGCCACCA
TCAGACTATACAATGGTCAAAGACAATTCAACGCTAACATTTTCTACAGCAGTTCATGGG
CTCTCTTCTCCACTGACAAGAAGTCAGCACTCCAAGAAATCGGTGGACAAGAAGCTACTA
GCGATCTCGTACCATTCTCTCACTCAGGCAAAGTAAAAGAAAACTTTATCATTT
>IES7R-IES3L
TAGAAGTACTAAATTTCATCCACAGACTTGGAGACATCATCAGAATCCACAGAGCCACCA
TCAGACTATACAATGGTCAAAGACAATTCAACGCTAACATTTTCTACAGCAGTTCATGGG
CTCTCTTCTCCACTGACAAGAAGTCAGCACTCCAAGAAATCGGTGGACAAGAAGCTACTA
GCGATCTCGTACCATTCTCTCACTCAGGCAAAGTAAAAGAAAACTTTATCATTT
>IES7R-IES3L
TAGAAGTACTAAATTTCATCCACAGACTTGGAGACATCATCAGAATCCACAGAGCCACCA
TCAGACTATACAATGGTCAAAGACAATTCAACGCTAACATTTTCTACAGCAGTTCATGGG
CTCTCTTCTCCACTGACAAGAAGTCAGCACTCCAAGAAATCGGTGGACAAGAAGCTACTA
GCGATCTCGTACCATTCTCTCACTCAGGCAAAGTAAAAGAAAACTTTATCATTT
>IES7R-IES3L
TAGAAGTACTAAATTTCATCCACAGACTTGGAGACATCATCAGAATCCACAGAGCCACCA
TCAGACTATACAATGGTCAAAGACAATTCAACGCTAACATTTTCTACAGCAGTTCATGGG
CTCTCTTCTCCACTGACAAGAAGTCAGCACTCCAAGAAATCGGTGGACAAGAAGCTACTA
GCGATCTCGTACCATTCTCTCACTCAGGCAAAGTAAAAGAAAACTTTATCATTT
>IES7R-IES3L
TAGAAGTACTAAATTTCATCCACAGACTTGGAGACATCATCAGAATCCACAGAGCCACCA
TCAGACTATACAATGGTCAAAGACAATTCAACGCTAACATTTTCTACAGCAGTTCATGGG
CTCTCTTCTCCACTGACAAGAAGTCAGCACTCCAAGAAATCGGTGGACAAGAAGCTACTA
GCGATCTCGTACCATTCTCTCACTCAGGCAAAGTAAAAGAAAACTTTATCATTT
>IES7R-IES3L
TAGAAGTACTAAATTTCATCCACAGACTTGGAGACATCATCAGAATCCACAGAGCCACCA
TCAGACTATACAATGGTCAAAGACAATTCAACGCTAACATTTTCTACAGCAGTTCATGGG
CTCTCTTCTCCACTGACAAGAAGTCAGCACTCCAAGAAATCGGTGGACAAGAAGCTACTA
GCGATCTCGTACCATTCTCTCACTCAGGCAAAGTAAAAGAAAACTTTATCATTT
>IES7R-IES3L
TAGAAGTACTAAATTTCATCCACAGACTTGGAGACATCATCAGAATCCACAGAGCCACCA
TCAGACTATACAATGGTCAAAGACAATTCAACGCTAACATTTTCTACAGCAGTTCATGGG
CTCTCTTCTCCACTGACAAGAAGTCAGCACTCCAAGAAATCGGTGGACAAGAAGCTACTA
GCGATCTCGTACCATTCTCTCACTCAGGCAAAGTAAAAGAAAACTTTATCATTT
>IES7R-IES3L
TAGAAGTACTAAATTTCATCCACAGACTTGGAGACATCATCAGAATCCACAGAGCCACCA
TCAGACTATACAATGGTCAAAGACAATTCAACGCTAACATTTTCTACAGCAGTTCATGGG
CTCTCTTCTCCACTGACAAGAAGTCAGCACTCCAAGAAATCGGTGGACAAGAAGCTACTA
GCGATCTCGTACCATTCTCTCACTCAGGCAAAGTAAAAGAAAACTTTATCATTT
>IES7R-IES3L
TAGAAGTACTAAATTTCATCCACAGACTTGGAGACATCATCAGAATCCACAGAGCCACCA
TCAGACTATACAATGGTCAAAGACAATTCAACGCTAACATTTTCTACAGCAGTTCATGGG
CTCTCTTCTCCACTGACAAGAAGTCAGCACTCCAAGAAATCGGTGGACAAGAAGCTACTA
GCGATCTCGTACCATTCTCTCACTCAGGCAAAGTAAAAGAAAACTTTATCATTT
>MDS1R-IES11L
AAGATAATTGAGATTCTCGTTTTATATTGGTAGTCGTTAGATTTACCTCTATATAATCCA
AATTAATTCCCTCCATTTTATAAATTAATTTAACAATTCTTAAATCAAATATTACAATGT
CATCAGCTGCAAAAACCCAAAGATCAACTTCAAGAGTCACAAAGAAGAAGACCACAGGCC
CCAAGGACGCTGCACCAAAGAAAGCCGAAAAGGGAAGCAA--AGTAAGCAAATA--ACCC
ACCCAATATCCAATATT---AGTTATCTAATTTCCCT-TTTATTAT-AGTACGAATA-CG
TCGAGTTAGCCAAGGCTCAATTGACATCAGTCACAGCCCAACACTTCTACGCTGTTGTTA
TTGATGCAACTTTCCCATACAAGACCAAC--CAAGAGAGATACATCTGCTCTCTTAAGAT
CGTTGATCC--ATCCCTCTACCTCAAGAAGGAGAAGGGAACTGGT--GATAACAGCGATT
--ACGCCACCCTTGTCTTGTACGCAAAGAGATTCGAAGATCTCCCCATCATCCACAGACT
TGGAGACATCATCAGAATCCACAGAGCCACCATCAGACTTTACAATGGTCAAAGACAATT
CAACGCTAACATTTTCTACAGCAGTTCATGGGCTCTCTTCTCCACTGACAAGAAGTCAGC
ACTCCAAGAAATCGGTGGACAAGAAGCTACTAGCGATCTCGTACCATTCTCCCACTCANG
GCAAGAACTT
>MDS3R-IES11L
TACGCAAAGAGATTCGAAGATCTTCCCATCATTCATAGACTTAAGATTTTTAATAATCGT
TTACAAAGAATCCACAGAGCCACCATCAGACTTTACAATGGTCAAAGACAATTCAACGCT
AACATTTTCTACAGCAGTTCATGGGCTCTCTTCTCCAC-TGACAAGAAGTCAGCACTCCA
AGAAATCGGTGGACAAGAAGCTAMDS2CTAGCGATCTCGTACCATTCTCTCACTCAGGCA
AAAACTTCACCTTCCAGAAGAATGATGTAATTGTTCAAAACATTAGAAAGTGGGCTCAAC
AATACT~TCTCCCAATACTCAGTTATCTCCAACGATATGTTCACTGCTCTTAACAAGGCT
CAAGCCCAAAAGGGAGACTTCGACGTTGTTGCCAAGATCCTTCAAATCCACGAGCTCGAC
GAATACACCA-ACAA-GCTTAAGCTTAAGTTGTAAGTCATAGGTAAGAACTCA-------
------------------------------------------------------------
------------------------------------------------------------
--------------------
>MDS2R-IES3L
GCCCAACACTTCTACGCTGTTGTTATTGATGCAACTTTCCCATACAAGACCAACCAAGAG
AGATACATCTGCTCTCTTAAGAT-CGTTGATCCATCTCTCTACCTCAAGAAGGAGAAGGG
AACTGGTGATAACAGCGATTACGCCACCCTTGTCTTGTACGCAAAGAGATTCGAAGATCT
CCCCATCATCCACAGACTTGGAGACATCATCAGACTATACAATGGTCAAAGACAATTCAA
CGCTAACATTTTCTACAGCAGTTCATGGGCTCTCTTCTCCACTGACAAGAAGTCAGCACT
CCAAGAAATCGGTGGACAAGAAGCTACTAGCGATCTCGTACCATTCTCTCACTCAGGCAA
AGTAAAAGAAAACTTTATCAT
>MDS2R-IES3L
GCCCAACACTTCTACGCTGTTGTTATTGATGCAACTTTCCCATACAAGACCAACCAAGAG
AGATACATCTGCTCTCTTAAGAT-CGTTGATCCATCCCTCTACCTCAAGAGGGAGAAGGG
AACTGGTGATAACAGCGATTACGCCACCCTTGTCTTGTACGCAAAGAGATTCGAAGATCT
CCCCATCATCCACAGACTTGGAGACATCATCAGAATACTTCACCCAATACTCAGTTATCT
CCAACGATATGTTCACTGCTCTTAACAAGGCTCAAGCCCAAAAGGGAGACTTCGACGTTG
TTGCCAAGATCCTTCAAATCCACAGAGCCACCATCAGACTTTACAATGGTCAAAGACAAT
TCAACGCTAACATTTTCTACAGCAGTTCATGGGCTCTCTTCTCCACTGACAAGAAGTCAG
CACTCCAAGAAATCGGTGGACAAGAAGCTACTAGCGATCTCGTACCATTCTCCCACTCAG
GCAAAGTAAAAGAAAACTTTATCAT-
>MDS3R-IES7L
TACGCAAAGAGATTCGAAGATCTCCCCATCATCCACAGACTTGGAGACATCATCAGAA--
----------TCCACAGAGCCACCATCAGACTATACAATGGTCAAAGACAATTCAACGCT
AACATTTTCTACAGCAGTTCATGGGCTCTCTTCTCCAC-TGACAAGAAGTCAGCACTCCA
AGAAATCGGTGGACAAGAAGCTA---CTAGCGATCTCGTACCATTCTCTCACTCAGGCAA
AAACTTCACCTTCCAGAAGAATG---------------AAGCTGGTATTGTTCAAAA-TC
AATTCTTATGCTATTAAAATAATTTAGCTTAAGGATGCCTCAGGTCAAGTTTTTTTCTCT
TATTAGGTTGTCAGAATCAGATCAGCTACTTAATAACTTTAAAAACATTTGTAAATTTTG
AATTCATATAACAAAATTTAATTTATGCACCAAAGAAAGCCGAAAAGGGAAGCAAAGTAA
GCAAAT---AACCCA-CCCACTAT--CCAATATTAGT--TATCTAATTTCCCTTTTATTA
TAG----TACGAATACGTCGAGTTAGCC--AAGGCTCAATTGACAT---CAGTCACAGCC
CAACACTTCTACGCTGTTGTTATTGAT----GCAACTTTCCCATACAAGACCAACCAAGA
GAGATA-CATCTGCTCTCTTAAGATCGTTGATCCATCCCTCTACCTCAAGAAGGAGAAGG
GAACTGGTGATAACAGCGATTACGCCACCCTTGTCTTGAGTGCTAA-ATATGAAAGCATT
ATAGAAGTA---------------------------------------------------
------------------------------------------------------------
------------------------------------------------
