# Supplementary material for: The Pathway to Detangle a Scrambled Gene
Source: PLoS One. 2008 Jun 4;3(6):e2330. doi: 10.1371/journal.pone.0002330 (PMC2394655; doi:10.1371/journal.pone.0002330)
Supplement: Data S1 — (0.02 MB ZIP) [file pone.0002330.s013.zip › SlActinIConventional.fas]

>consensus
TTTTAATTTTTACAGCTATAATAAAACTAAGGCATATTTCAAAATAATAATAATTTTAAG
TACCACCCATTTTAATAATTTCAAGTATTAAAATATTTTGAAGCTCTATTATCTTTTTTA
AAAGTCTAAGAAAGATTAAGAGTTATTTAATTTTCAAGTGAAAAAAGATGAATCAAAATA
TATAATTTTTTATAAGTTAATTTATTCTTAATTGTAAAATATGCTAAATCAATACTAAAT
TAAGTACTAAAGTTGAATTTTATTCCATTACTTTTTTTTTAGATATATTTCAAGTTTATT
ATAGTAAATCTGCTTTATTATTTTCTATGTAATCATTTAAAATACTTTATATTTCTCTAT
AGGATCACTACAGCTATAATGATTAATTTAGATCGATATAAAAATAAATTAAAAATTTAA
ATAAGCTATYTCGAATTATTTTATTACTGAGTAGTCAAGGCTGGTTTCTCAGGTGAAGAT
GCTCCAAGAGCCATCTTCCCATCAATCGTTGGTAGACCCAAGAACTCCAGCGCCTTGATC
GGTGTTGACTCAGCCACTGAGTACCTCGGAGATGAAGCCCAACAAAAGAGAGGAGTCTTA
AARATCTTCTATCCCATCGAACACGGTATCGTTAAGGATTGGGATGATATGGAAAAGATC
TGGAACCACACCTTCTACGTTGAACTCAGAGTYTCCCCAGACGAGCACCCAGTTCTTTTR
ACTGAGGCCCCACTCAACCCAAAGATCAACAGAGAGAAGATGACTCAAATCATGTTCGAG
ACCTTCAATGTTCCCGCCCTCTACGTTGCCATTCAAGCCGTCCTCTCCCTCTATTCAGCT
GGTAGAACCACTGGTATCGTCTGCGATGCTGGTGATGGTGTTACCCACACYGTCCCCATC
TATGAGGGTTTCTCMATTCCCCACGCC-GTCCAAAGAATTCAACTTGCCGGTAGAGACCT
CACCATGTTCATGGCTAAGCTCCTTACCGAAAGAGGATACGTGTTCACCTCATCAGC-TG
AGA-TGGAAATC-GTY-AGAGACATCAAGGAAA-AGCTTTGCTTCGTTCAATCATTATTA
AATCAWATTAATCGTTGCTTTG-GACTACGAATCT-GCCCT-C-A-AG-CA--ATC-CC-
-ACGA--CAGCTCCCA-ATTCGAAAAGAACT-ACGAA-CTTCCAGACGGTAAGGTCATCA
CCATCGGTAACGAAAGATTCAGATGCCC-AGAGTACCTCTTCAAGCCACTCGAGATGAAC
GGAAGATTTCTTCCTTTAATTTATTAAT---------AGAAAATAAATCCAATATTCT-A
-AATTTAAGAGAGCTCTCCTCAATCC-AAGACTTGACCTACAACTCAATCCAAGAGTGCG
ATGTTGATGTCAGAAGAGACCTCTATCAAA-ACATCATCCTCTCAGGAGGTACCACCATG
TACGAAGGTATTCACTAATCATCCCTATTTAACAAGGATAATTGATTGGAGTTTAATGAT
TGGTGAGAGACTCTTGAAAGAAATTGA-AAACAGAGCACCAAAGTCCATTACTGTCAAAG
TTATTGCCAGCCCAGACAGAAGATTCGCCGTATGGAGAGGAGGTTCCACCCTTACATCTC
TCT-CAACCTTCGCCAGCATGTGGATCACCAAGGAAGACTATGACGAGCACGGAGCCCAA
ATCGTTCACAGAAAGTGCGTACTAATAATAGCATTTAATTATATAAATGCATCTGAGCAA
TCTAGAATTATAGTATGGTTAATTTATCATTAGCCATAAATCTAATATTTTTTCATCTCT
CTAATAGTTAATTTATGYTGAATACTCAAGGTAAGGAGCCCTCCGAATCATATCATATAA
TAATG-TTGCCAAGGACAGGTT-GAATGAGGTTGGTGAGTTGTGTGCCCTATCTCGTTTA
TTCATAAATATTAAATACAAATTCCACTTATTTATACTAAATTCCATCAAATCTACTAAA
TTTATGTTAAACCAGCCTTGACGACTCCGGATCCATTATCAATAACGCAAG-TTTGTTGA
TCTGACATCTATCTATCTTTTTCTAGAGATTTAATATATTATTTATCAAGATATGTCTAT
ATTATTTRATATTTGGYTTTTTAATTATTAAAWAGCAAMASATWRGATAAATRAAAWTAA
TATGCCCTTACTTAAATATCCTTGCTAATTAATATAAATTGAGATATCACTGACAAATAT
TTTCCTAATCA---CATCTAATACTCTCTATARAAATTATTTAATTGGTATGGATGTCTT
TAGAATCAGTGYCTCTTCAATACTGATACTATGGCTGATGATWTGTTCAWAGCCAAGGAC
AGGTTGAAACCAAATYTTAARCATACTTAAATTGCRATAATCAAAGYARGAGATAARAAT
TAAATRAAAATTGATTTTAGAGTATTTGTTATTTTATTTTCTTAAGTTCATATCTTAAGC
TTCCTGGCTAATATTTTTGTAACTCTATAATATAGTGGAATCTTAAAGCTTTTTTCAAAA
ATAATTTTTGAAGTATATATTTTAACTTGAAAAATTTTAATCTGCTAAATTTAGATTTAT
AAATGCTGAATTAAATAGTTTGAATTTGATTATAGATGTATATTTTAAAGATTCAATTTT
ATCTTCATAATTTTANAAGTAAAAGTGAAAAGCTTCAATTTATATAAAATAATAACTTTN
AGAGGACAGCTTCAAAATTATATTATGCTATATTATATTANNTTTCATGGCATTNATTAT
TATATATTACGCATTTTAAGCGATNTAGCAGATATAGTTGTANCTGAGCNGTTACNACTT
TACTNTAAAATTAGTCGAAGGAGGTCAATGAG
>Structure
~~~~~~~~~~~~~~~~~~~~~~~~~~~~~~~~~~~~~~~~~~~~~~~~~~~~~~~~~~~~
~~~~~~~~~~~~~~~~~~~~~~~~~~~~~~~~~~~~~~~~~~~~~~~~~~~~~~~~~~~~
~~~~~~~~~~~~~~~~~~~~~~~~~~~~~~~~~~~~~~~~~~~~~~~~~~~~~~~~~~~~
~~~~~~~~~~~~~~~~~~~~~~~~~~~~~~~~~~~~~~~~~~~~~~~~~~~~~~~~~~~~
~~~~~~~~~~~~~~~~~~~~~~~~~~~~~~~~~~~~~~~~~~~~~~~~~~~~~~~~~~~~
~~~~~~~~~~~~~~~~~~~~~~~~~~~~~~~~~~~~~~~~~~~~~~~~~~~~~~~~~~~~
~~~~~~~~~~~~~~~~~~~~~~~~~~~~~~~~~~~~~~~~~~~~~~~~~~~~~~~~~~~~
~~~~~~~~~~~~~~~~~~~~~~~~~~~~PPPPPPPPPPPPPPPPPPP3333333333333
333333333333333333333333333333333333333333333333333333333333
333333333333333333333333333333333333333333333333333333333333
333333333333333333333333333333333333333333333333333333333333
333333333333333333333333333333333333333333333333333333333333
333333333333333333333333333333333333333333333333333333333333
333333333333333333333333333333333333333333333333333333333333
333333333333333333333333333333333333333333333333333333333333
333333333333333333333333333-33333333333333333333333333333333
333333333333333333333333333333333333333333333333333333333-33
333-33333333-333-3333333333333333-333333333PPPPPIIIIIIIIIIII
IIIIIIIIIIIPPPPP444444-444444444444-44444-4-4-44-44--444-44-
-4444--444444444-44444444444444-44444-4444444444444444444444
4444444444444444444444444444-4444444444444444444444444444444
44PPPPIIIIIIIIIIIIIIIIIIIIII---------IIIIIIIIIIIIIIIIIIIII-I
-IIIIIPPPP5555555555555555-555555555555555555555555555555555
555555555555555555555555555555-55555555555555555555555555555
555555555PPPIIIIIIIIIIIIIIIIIIIIIIIIIIIIIIIIIIIIIIIIIIIIIIPP
P66666666666666666666666666-66666666666666666666666666666666
666666666666666666666666666666666666666666666666666666666666
666-66666666666666666666666666666666666666666666666666666666
666666666666666PPPIIIIIIIIIIIIIIIIIIIIIIIIIIIIIPPP7777777777
77777777777777777PPPPPPPPPPIIIIIIIIIIIIIIIIIIIIIIIIIIIIIIIII
IIIIIIPPPPPPPPPP8888888888888888888888888888PPPPPPIIIIIIIIII
IIIII-IIPPPPPPPPPPPPPP-PPPAAAAAAAAAAAAAAAAAAAAAAAAAAAAAAAAAA
AAAAAAAAAAAAAAAAAAAAAAAAAAAAAAAAAAAAAAAAAAAAAAAAAAAAIIIIIIII
IIIIIIIIPPPPPPPPPPPPPPPPPPP222222222222222222222222-22222222
22222222222222222222222222222222222222222222222222PPPPPIIIII
IIIIIIIIIIIIIIIIIIIIIIIIIIIIIIIIIIIIIIIIIIIIIIIIIIIIIIIIIIIP
PPPP11111111111111111111111111111111111111111111111111111111
11111111111---111111111111111111IIIIIIIIIIIIIIIIIIIIIIIIIIII
IIPPPPPP9999999999999999999999999999999999999999999PPPPPPPPP
PPPPPPPPIIIIIIIIIIIIIIIIIIIIIIIIIIIIIIIIIIIIIIIIIIIIIIIIIIII
IIIIIIIIIIIIIIIIIIIIIIIIIIIIIIIIIIIIIIIIIIIIIIIIIIIIIIIIIIII
IIIIIIIIIIIIIIIIIIIIIIIIIIIIIIIIIIIIIIIIIIIIIIIIIIIIIIIIIIII
IIIIIIIIIIIIIIIIIIIIIIIIIIIIIIIIIIIIIIIIIIIIIIIIIIIIIIIIIIII
IIIIII------------------------------------------------------
------------------------------------------------------------
------------------------------------------------------------
------------------------------------------------------------
--------------------------------
>[EARLY]
~~~~~~~~~~~~~~~~~~~~~~~~~~~~~~~~~~~~~~~~~~~~~~~~~~~~~~~~~~~~
~~~~~~~~~~~~~~~~~~~~~~~~~~~~~~~~~~~~~~~~~~~~~~~~~~~~~~~~~~~~
~~~~~~~~~~~~~~~~~~~~~~~~~~~~~~~~~~~~~~~~~~~~~~~~~~~~~~~~~~~~
~~~~~~~~~~~~~~~~~~~~~~~~~~~~~~~~~~~~~~~~~~~~~~~~~~~~~~~~~~~~
~~~~~~~~~~~~~~~~~~~~~~~~~~~~~~~~~~~~~~~~~~~~~~~~~~~~~~~~~~~~
~~~~~~~~~~~~~~~~~~~~~~~~~~~~~~~~~~~~~~~~~~~~~~~~~~~~~~~~~~~~
~~~~~~~~~~~~~~~~~~~~~~~~~~~~~~~~~~~~~~~~~~~~~~~~~~~~~~~~~~~~
~~~~~~~~~~~~~~~~~~~~~~~~~~~~PPPPPPPPPPPPPPPPPPP3333333333333
333333333333333333333333333333333333333333333333333333333333
333333333333333333333333333333333333333333333333333333333333
333333333333333333333333333333333333333333333333333333333333
333333333333333333333333333333333333333333333333333333333333
333333333333333333333333333333333333333333333333333333333333
333333333333333333333333333333333333333333333333333333333333
333333333333333333333333333333333333333333333333333333333333
333333333333333333333333333-33333333333333333333333333333333
333333333333333333333333333333333333333333333333333333333-33
333-33333333-333-3333333333333333-333333333PPPPPIIIIIIIIIIII
IIIIIIIIIIIPPPPP444444-444444444444-44444-4-4-44-44--444-44-
-4444--444444444-44444444444444-44444-4444444444444444444444
4444444444444444444444444444-4444444444444444444444444444444
44PPPPIIIIIIIIIIIIIIIIIIIIII---------IIIIIIIIIIIIIIIIIIIII-I
-IIIIIPPPP5555555555555555-555555555555555555555555555555555
555555555555555555555555555555-55555555555555555555555555555
555555555PPPIIIIIIIIIIIIIIIIIIIIIIIIIIIIIIIIIIIIIIIIIIIIIIPP
P66666666666666666666666666-66666666666666666666666666666666
666666666666666666666666666666666666666666666666666666666666
666-66666666666666666666666666666666666666666666666666666666
666666666666666PPPIIIIIIIIIIIIIIIIIIIIIIIIIIIIIPPP7777777777
77777777777777777PPPPPPPPPPIIIIIIIIIIIIIIIIIIIIIIIIIIIIIIIII
IIIIIIPPPPPPPPPP8888888888888888888888888888PPPPPPIIIIIIIIII
IIIII-IIPPPPPPPPPPPPPP-PPPAAAAAAAAAAAAAAAAAAAAAAAAAAAAAAAAAA
AAAAAAAAAAAAAAAAAAAAAAAAAAAAAAAAAAAAAAAAAAAAAAAAAAAAIIIIIIII
IIIIIIIIPPPPPPPPPPPPPPPPPPP222222222222222222222222-22222222
22222222222222222222222222222222222222222222222222PPPPPIIIII
IIIIIIIIIIIIIIIIIIIIIIIIIIIIIIIIIIIIIIIIIIIIIIIIIIIIIIIIIIIP
PPPP11111111111111111111111111111111111111111111111111111111
11111111111---111111111111111111IIIIIIIIIIIIIIIIIIIIIIIIIIII
IIPPPPPP9999999999999999999999999999999999999999999PPPPPPPPP
PPPPPPPPIIIIIIIIIIIIIIIIIIIIIIIIIIIIIIIIIIIIIIIIIIIIIIIIIIII
IIIIIIIIIIIIIIIIIIIIIIIIIIIIIIIIIIIIIIIIIIIIIIIIIIIIIIIIIIII
IIIIIIIIIIIIIIIIIIIIIIIIIIIIIIIIIIIIIIIIIIIIIIIIIIIIIIIIIIII
IIIIIIIIIIIIIIIIIIIIIIIIIIIIIIIIIIIIIIIIIIIIIIIIIIIIIIIIIIII
IIIIII------------------------------------------------------
------------------------------------------------------------
------------------------------------------------------------
------------------------------------------------------------
--------------------------------
>Mn20_01-20-T7
------------------------------------------------------------
------------------------------------------------------------
------------------------------------------------------------
------------------------------------------------------------
------------------------------------------------------------
------------------------------------------------------------
------------------------------------------------------------
------------------------------------------------------------
------------------------------------------------------------
------------------------------------------------------------
------------------------------------------------------------
------------------------------------------------------------
------------------------------------------------------------
------------------------------------------------------------
------------------------------------------------------------
------------------------------------------------------------
-------------------------------------------------------GC-TG
AGAATGGAAATC-GTT-AGAGACATCAAGGAAA-AGCTTTGCTTCGTTCAATCATTATTA
AATCAAATTAATCGTTGCTTTG-GACTACGAATCT-GCCCT-C-A-AG-CA--ATC-CC-
-ACGA--CAGCTCCCA-ATTCGAAAAGAACT-ACGAA-CTTCCAGACGGTAAGGTCATCA
CCATCGGTAACGAAAGATTCAGATGCCC-AGAGTACCTCTTCAAGCCACTCGAGATGAAC
GGAAGATTTCTTCCTTTAATTTATTAAT---------AGAAAATAAATCCAATATTCT-A
-AATTTAAGAGAGCTCTCCTCAATCC-AAGACTTGACCTACAACTCAATCCAAGAGTGCG
ATGTTGATGTCAGAAGAGACCTCTATCAAA-ACATCATCCTCTCAGGAGGTACCACCATG
TACGAAGGTATTCACTAATCATCCCTA-CTAGCTATGCTAATTGATTGTGGTATAATGAT
TGGTGAGAGACTCTTGAAAGAAATTGA-AAACAGAGCACCAAAGTCCATTACTGTCAAAG
TTATTGCCAGCCCAGACAGAAGATTCGCCGTATGGAGAGGAGGTTCCACCCTTACATCTC
TCT-CAACCTTCGCCAGCATGTGGATCACCAAGGAAGACTATGACGAACACGGAGCCCAA
ATCGTTCACAGAAAGTGCTTACTAATAATAGCAT------------------CTGAGCAA
TCTAGAATTATAGTATGGTTAATTTAT---------------------------------
----------------GTTGAATACTCAAGGTAAGGAGCCCTCCGAATCATATCATATAA
TAATG-TTGCCAAGGACAGGTT-GAATGAGGTTGGTGAGTTGTGTGCCCTATCTCGTTTA
TTCATAAATATTAGATGC-AACTCCACTTATTTATACTAAATTCCATCAAATCTACTAAA
TTTATGTTAAACCAGCCTTGACGACTCCGGATCCATTATCAATAACGCA-GGTGTGTTGA
A-----------------------------------------------------------
------------------------------------------------------------
------------------------------------------------------------
------------------------------------------------------------
------------------------------------------------------------
------------------------------------------------------------
------------------------------------------------------------
------------------------------------------------------------
------------------------------------------------------------
------------------------------------------------------------
------------------------------------------------------------
------------------------------------------------------------
------------------------------------------------------------
--------------------------------
>SAct12-T7
------------------------------------------------------------
------------------------------------------------------------
------------------------------------------------------------
------------------------------------------------------------
------------------------------------------------------------
------------------------------------------------------------
------------------------------------------------------------
------------------------------------------------------------
------------------------------------------------------------
------------------------------------------------------------
------------------------------------------------------------
------------------------------------------------------------
------------------------------------------------------------
------------------------------------------------------------
------------------------------------------------------------
------------------------------------------------------------
------------------------------------------------------------
------------------------------------------------------TTATTA
AATCAAATTAATCGTTGCTT-G-GACTACGAATCT-GCCCT-C-A-AG-CA--ATC-CC-
-ACGA--CAGCTCCCA-ATTCGAAAAGAACT-ACGAA-CTTCCAGACGGTAAGGTCATCA
CCATCGGTAACGAAAGATTCAGATGCCC-AGAGTACCTCTTCAAGCCACTCGAGATGAAC
GGAAGATTTCTTCTTTTAATTTATTAAT---------AGAAAATAAATCCAATATTCT-A
-AATTTAAGAGAGCTCTCCTCAATCC-AAGACTTGACCTACAACTCAATCCAAGAGTGCG
ATGTTGATGTCAGAAGAGACCTCTATCAAA-ACATCATCCTCTCAGGAGGTACCACCATG
TACGAAGGTATTCACTAATCATCCCTA-CTAGCTATGCTAATTGATTGTGGTATAATGAT
TGGTGAGAGACTCTTGAAAGAAATTGA-AAACAGAGCACCAAAGTCCATTACTGTCAAAG
TTATTGCCAGCCCAGACAGAAGATTCGCCGTATGGAGAGGAGGTTCCACCCTTACATCTC
TCT-CAACCTTCACCA--------------------------------------------
------------------------------------------------------------
------------------------------------------------------------
------------------------------------------------------------
------------------------------------------------------------
------------------------------------------------------------
------------------------------------------------------------
------------------------------------------------------------
------------------------------------------------------------
------------------------------------------------------------
------------------------------------------------------------
------------------------------------------------------------
------------------------------------------------------------
------------------------------------------------------------
------------------------------------------------------------
------------------------------------------------------------
------------------------------------------------------------
------------------------------------------------------------
------------------------------------------------------------
------------------------------------------------------------
--------------------------------
>[EARLY-MIDDLE]
~~~~~~~~~~~~~~~~~~~~~~~~~~~~~~~~~~~~~~~~~~~~~~~~~~~~~~~~~~~~
~~~~~~~~~~~~~~~~~~~~~~~~~~~~~~~~~~~~~~~~~~~~~~~~~~~~~~~~~~~~
~~~~~~~~~~~~~~~~~~~~~~~~~~~~~~~~~~~~~~~~~~~~~~~~~~~~~~~~~~~~
~~~~~~~~~~~~~~~~~~~~~~~~~~~~~~~~~~~~~~~~~~~~~~~~~~~~~~~~~~~~
~~~~~~~~~~~~~~~~~~~~~~~~~~~~~~~~~~~~~~~~~~~~~~~~~~~~~~~~~~~~
~~~~~~~~~~~~~~~~~~~~~~~~~~~~~~~~~~~~~~~~~~~~~~~~~~~~~~~~~~~~
~~~~~~~~~~~~~~~~~~~~~~~~~~~~~~~~~~~~~~~~~~~~~~~~~~~~~~~~~~~~
~~~~~~~~~~~~~~~~~~~~~~~~~~~~PPPPPPPPPPPPPPPPPPP3333333333333
333333333333333333333333333333333333333333333333333333333333
333333333333333333333333333333333333333333333333333333333333
333333333333333333333333333333333333333333333333333333333333
333333333333333333333333333333333333333333333333333333333333
333333333333333333333333333333333333333333333333333333333333
333333333333333333333333333333333333333333333333333333333333
333333333333333333333333333333333333333333333333333333333333
333333333333333333333333333-33333333333333333333333333333333
333333333333333333333333333333333333333333333333333333333-33
333-33333333-333-3333333333333333-333333333PPPPPIIIIIIIIIIII
IIIIIIIIIIIPPPPP444444-444444444444-44444-4-4-44-44--444-44-
-4444--444444444-44444444444444-44444-4444444444444444444444
4444444444444444444444444444-4444444444444444444444444444444
44PPPPIIIIIIIIIIIIIIIIIIIIII---------IIIIIIIIIIIIIIIIIIIII-I
-IIIIIPPPP5555555555555555-555555555555555555555555555555555
555555555555555555555555555555-55555555555555555555555555555
555555555PPPIIIIIIIIIIIIIIIIIIIIIIIIIIIIIIIIIIIIIIIIIIIIIIPP
P66666666666666666666666666-66666666666666666666666666666666
666666666666666666666666666666666666666666666666666666666666
666-66666666666666666666666666666666666666666666666666666666
666666666666666PPPIIIIIIIIIIIIIIIIIIIIIIIIIIIIIPPP7777777777
77777777777777777PPPPPPPPPPIIIIIIIIIIIIIIIIIIIIIIIIIIIIIIIII
IIIIIIPPPPPPPPPP8888888888888888888888888888PPPPPPIIIIIIIIII
IIIII-IIPPPPPPPPPPPPPP-PPPAAAAAAAAAAAAAAAAAAAAAAAAAAAAAAAAAA
AAAAAAAAAAAAAAAAAAAAAAAAAAAAAAAAAAAAAAAAAAAAAAAAAAAAIIIIIIII
IIIIIIIIPPPPPPPPPPPPPPPPPPP222222222222222222222222-22222222
22222222222222222222222222222222222222222222222222PPPPPIIIII
IIIIIIIIIIIIIIIIIIIIIIIIIIIIIIIIIIIIIIIIIIIIIIIIIIIIIIIIIIIP
PPPP11111111111111111111111111111111111111111111111111111111
11111111111---111111111111111111IIIIIIIIIIIIIIIIIIIIIIIIIIII
IIPPPPPP9999999999999999999999999999999999999999999PPPPPPPPP
PPPPPPPPIIIIIIIIIIIIIIIIIIIIIIIIIIIIIIIIIIIIIIIIIIIIIIIIIIII
IIIIIIIIIIIIIIIIIIIIIIIIIIIIIIIIIIIIIIIIIIIIIIIIIIIIIIIIIIII
IIIIIIIIIIIIIIIIIIIIIIIIIIIIIIIIIIIIIIIIIIIIIIIIIIIIIIIIIIII
IIIIIIIIIIIIIIIIIIIIIIIIIIIIIIIIIIIIIIIIIIIIIIIIIIIIIIIIIIII
IIIIII------------------------------------------------------
------------------------------------------------------------
------------------------------------------------------------
------------------------------------------------------------
--------------------------------
>Sact-34-T7
------------------------------------------------------------
------------------------------------------------------------
------------------------------------------------------------
------------------------------------------------------------
------------------------------------------------------------
------------------------------------------------------------
------------------------------------------------------------
------------------------------------------------------------
--------------------------------------------CTCCAGCGCTTTGATC
GGAGTTGACTCAGCCACTGAGTACCTCGGAGATGAAGCCCAACAAAAGAGAGGAGTCTTA
AAGATCTTCTATCCCATCGAACACGGTATCGTTAAGGATTGGGATGATATGGAAAAGATC
TGGAACCACACCTTCTACGTTGAACTCAGAGTCTCCCCAGACGAGCACCCAGTACTTTTG
ACTGAGGCCCCACTCAACCCAAAGATCAACAGAGAGAAGATGACTCAAATCATGTTCGAG
ACCTTCAATGTTCCCGCCCTCTACGTTGCCATTCAAGCCGTCCTCTCCCTCTATTCAGCT
GGTAGAACCACCGGTATCGTCTGCGATGCTGGTGATGGTGTTACCCACACTGTCCCCATC
TATGAGGGTTTCTCAATTCCCCACGCC-GTCCAAAGAATTCAACTTGCCGGTAGAGACCT
CACCATGTTCATGGCTAAACTCCTTACCGAAAGAGGATACGTGTTCACCTCATCAGC-TG
AGA-TGGAAATC-GTT-AGAGACATCAAGGAAA-AGCTTTGCTTCGTT------------
----------------GCTTTG-GACTACGAATCT-GCCCT-T-A-AG-CA--ATC-CC-
-ACGA-------------------------------------------------------
------------------------------------------------------------
------------------------------------------------------------
------------------------------------------------------------
------------------------------------------------------------
------------------------------------------------------------
------------------------------------------------------------
------------------------------------------------------------
------------------------------------------------------------
------------------------------------------------------------
------------------------------------------------------------
------------------------------------------------------------
------------------------------------------------------------
------------------------------------------------------------
------------------------------------------------------------
------------------------------------------------------------
------------------------------------------------------------
------------------------------------------------------------
------------------------------------------------------------
------------------------------------------------------------
------------------------------------------------------------
------------------------------------------------------------
------------------------------------------------------------
------------------------------------------------------------
------------------------------------------------------------
------------------------------------------------------------
------------------------------------------------------------
------------------------------------------------------------
--------------------------------
>SAct3-T7
------------------------------------------------------------
------------------------------------------------------------
------------------------------------------------------------
------------------------------------------------------------
------------------------------------------------------------
------------------------------------------------------------
------------------------------------------------------------
------------------------------------------------------------
------------------------------------------------------------
------------------------------------------------------------
------------------------------------------------------------
------------------------------------------------------------
------------------------------------------------------------
------------------------------------------------------------
------------------------------------------------------------
------------------------------------------------------------
-------------------------------------------------------GC-TG
AGA-TGGAAATC-GTT-AGAGACATCAAGGAAA-AGCTTTGCTTCGTTCAATCATTATTA
AATCAAATTAATCGTTGCTTTG-GACTACGAATCT-GCCCT-C-A-AG-CA--ATC-CC-
-ACGA--CAGCTCCCA-ATTCGAAAAGAACT-ACGAA-CTTCCAGACGGTAAGGTCATCA
CCATCGGTAACGAAAGATTCAGATGCCC-AGAGTACCTCTTCAAGCCACTCGAGATGAAC
GGAAGA------------------------------------------------------
----------GAG-----------------------------------------------
------------------------------------------------------------
------------------------------------------------------------
------------------------------------------------------------
------------------------------------------------------------
------------------------------------------------------------
------------------------------------------------------------
------------------------------------------------------------
------------------------------------------------------------
------------------------------------------------------------
------------------------------------------------------------
------------------------------------------------------------
------------------------------------------------------------
------------------------------------------------------------
------------------------------------------------------------
------------------------------------------------------------
------------------------------------------------------------
------------------------------------------------------------
------------------------------------------------------------
------------------------------------------------------------
------------------------------------------------------------
------------------------------------------------------------
------------------------------------------------------------
------------------------------------------------------------
------------------------------------------------------------
--------------------------------
>SAct1-T7
------------------------------------------------------------
------------------------------------------------------------
------------------------------------------------------------
------------------------------------------------------------
------------------------------------------------------------
------------------------------------------------------------
------------------------------------------------------------
------------------------------------------------------------
------------------------------------------------------------
------------------------------------------------------------
------------------------------------------------------------
------------------------------------------------------------
------------------------------------------------------------
------------------------------------------------------------
------------------------------------------------------------
------------------------------------------------------------
-------------------------------------------------------GC-TG
AGA-TGGAAATC-GTT-AGAGACATCAAGGAAA-AGCTTTGCTTCGTT------------
----------------GCTTTG-GACTACGAATCT-GCCCT-C-A-AG-CA--ATC-CC-
-ACGA--CAGCTCCCA-ATTCGAAAAGAACT-ACGAA-CTTCCAGACGGTAAGGTCATCA
CCATCGGTAACGAAAGATTCAGATGCCC-AGAGTACCTCTTCAAGCCACTCGAGATGAAC
GGAAGA------------------------------------------------------
----------GAGCTCTCCCCAATCC-AAGACTTGACCTACAACTCAATCCAAGAGTGCG
ATGTTGATGTCAGAAGAGACCTCTATCAAA-ACATCATCCTCTCAGGAGGTACCACCATG
TACGAAGGTATT------------------------------------------------
-GGTGAGAGACTCTTGAAAGAAATTGA-AAACAGAGCACCAAAGTCCATTACTGTCAAAG
TTATTGCCAGCCCAGACAGAAGATTCGCCGTATGGAGAGGAGGTTCCACCCTTACATCTC
TCT-CAACCTTCGCCAGCATGTGGATCACCAAGGAAGACTATGACGAACACGGAGCTCAA
ATCGTTCACAGAAAGTGC--------------------------------ATCTGAGCAA
TCTAGAATTATAGTATGGTTAATTTAT---------------------------------
----------------GTTGAATTGACAAGCTAAAGAGCCCT------------------
------------------------------------------------------------
------------------------------------------------------------
------------------------------------------------------------
------------------------------------------------------------
------------------------------------------------------------
------------------------------------------------------------
------------------------------------------------------------
------------------------------------------------------------
------------------------------------------------------------
------------------------------------------------------------
------------------------------------------------------------
------------------------------------------------------------
------------------------------------------------------------
------------------------------------------------------------
------------------------------------------------------------
------------------------------------------------------------
--------------------------------
>SAct2-T7
------------------------------------------------------------
------------------------------------------------------------
------------------------------------------------------------
------------------------------------------------------------
------------------------------------------------------------
------------------------------------------------------------
------------------------------------------------------------
------------------------------------------------------------
------------------------------------------------------------
------------------------------------------------------------
------------------------------------------------------------
------------------------------------------------------------
------------------------------------------------------------
------------------------------------------------------------
------------------------------------------------------------
------------------------------------------------------------
-------------------------------------------------------GC-TG
AGA-TGGAAATC-GTT-AGAGACATCAAGGAAA-AGCTTTGCTTCGTT------------
----------------GCTTTG-GACTACGAATCT-GCCCT-C-A-AG-CA--ATC-CC-
-ACGA--CAGCTCCCA-ATTCGAAAAGAACT-ACGAA-CTTCCAGACGGTAAGGTCATCA
CCATCGGTAACGAAAGATTCAGATGCCC-AGAGTACCTCTTCAAGCCACTCGAGATGAAC
GGAAGATTTCTTCCTTTAATTTATTAAT---------AGAAAATAAATCCAATATTCT-A
-AATTTAAGAGAGCTCTCCTCAATCC-AAGACTTGACCTACAACTCAATCCAAGAGTGCG
ATGTTGATGTCAGAAGAGACCTCTATTAAA-ACATCATCCTCTCAGGAGGTACCACCATG
TACGAAGGTATTCACTAATCATCCCTA-CTAGCTATGCTAATTGATTGTGGTATAATGAT
TGGTGAGAGACTCTTGAAAGAAATTGA-AAACAGAGCACCAAAGTCCATTACTGTCAAAG
TTATTGCCAGCCCAGACAGAAGATTCGCCGTATGGAGAGGAGGTTCCACCCTTACATCTC
TCT-CAACCTTCGCCAGCATGTGGATCACCAAGGAAGACTATGACGAGCACGGAGCCCAA
ATTGTTCACAGAAAATGC--------------------------------ATCTGAGCAA
TCTAGAATTATAGTATGGTTAATTTAT---------------------------------
----------------GCTGAATTGACAAGCTAAAGAGCCCT------------------
------------------------------------------------------------
------------------------------------------------------------
------------------------------------------------------------
------------------------------------------------------------
------------------------------------------------------------
------------------------------------------------------------
------------------------------------------------------------
------------------------------------------------------------
------------------------------------------------------------
------------------------------------------------------------
------------------------------------------------------------
------------------------------------------------------------
------------------------------------------------------------
------------------------------------------------------------
------------------------------------------------------------
------------------------------------------------------------
--------------------------------
>[MIDDLE]
~~~~~~~~~~~~~~~~~~~~~~~~~~~~~~~~~~~~~~~~~~~~~~~~~~~~~~~~~~~~
~~~~~~~~~~~~~~~~~~~~~~~~~~~~~~~~~~~~~~~~~~~~~~~~~~~~~~~~~~~~
~~~~~~~~~~~~~~~~~~~~~~~~~~~~~~~~~~~~~~~~~~~~~~~~~~~~~~~~~~~~
~~~~~~~~~~~~~~~~~~~~~~~~~~~~~~~~~~~~~~~~~~~~~~~~~~~~~~~~~~~~
~~~~~~~~~~~~~~~~~~~~~~~~~~~~~~~~~~~~~~~~~~~~~~~~~~~~~~~~~~~~
~~~~~~~~~~~~~~~~~~~~~~~~~~~~~~~~~~~~~~~~~~~~~~~~~~~~~~~~~~~~
~~~~~~~~~~~~~~~~~~~~~~~~~~~~~~~~~~~~~~~~~~~~~~~~~~~~~~~~~~~~
~~~~~~~~~~~~~~~~~~~~~~~~~~~~PPPPPPPPPPPPPPPPPPP3333333333333
333333333333333333333333333333333333333333333333333333333333
333333333333333333333333333333333333333333333333333333333333
333333333333333333333333333333333333333333333333333333333333
333333333333333333333333333333333333333333333333333333333333
333333333333333333333333333333333333333333333333333333333333
333333333333333333333333333333333333333333333333333333333333
333333333333333333333333333333333333333333333333333333333333
333333333333333333333333333-33333333333333333333333333333333
333333333333333333333333333333333333333333333333333333333-33
333-33333333-333-3333333333333333-333333333PPPPPIIIIIIIIIIII
IIIIIIIIIIIPPPPP444444-444444444444-44444-4-4-44-44--444-44-
-4444--444444444-44444444444444-44444-4444444444444444444444
4444444444444444444444444444-4444444444444444444444444444444
44PPPPIIIIIIIIIIIIIIIIIIIIII---------IIIIIIIIIIIIIIIIIIIII-I
-IIIIIPPPP5555555555555555-555555555555555555555555555555555
555555555555555555555555555555-55555555555555555555555555555
555555555PPPIIIIIIIIIIIIIIIIIIIIIIIIIIIIIIIIIIIIIIIIIIIIIIPP
P66666666666666666666666666-66666666666666666666666666666666
666666666666666666666666666666666666666666666666666666666666
666-66666666666666666666666666666666666666666666666666666666
666666666666666PPPIIIIIIIIIIIIIIIIIIIIIIIIIIIIIPPP7777777777
77777777777777777PPPPPPPPPPIIIIIIIIIIIIIIIIIIIIIIIIIIIIIIIII
IIIIIIPPPPPPPPPP8888888888888888888888888888PPPPPPIIIIIIIIII
IIIII-IIPPPPPPPPPPPPPP-PPPAAAAAAAAAAAAAAAAAAAAAAAAAAAAAAAAAA
AAAAAAAAAAAAAAAAAAAAAAAAAAAAAAAAAAAAAAAAAAAAAAAAAAAAIIIIIIII
IIIIIIIIPPPPPPPPPPPPPPPPPPP222222222222222222222222-22222222
22222222222222222222222222222222222222222222222222PPPPPIIIII
IIIIIIIIIIIIIIIIIIIIIIIIIIIIIIIIIIIIIIIIIIIIIIIIIIIIIIIIIIIP
PPPP11111111111111111111111111111111111111111111111111111111
11111111111---111111111111111111IIIIIIIIIIIIIIIIIIIIIIIIIIII
IIPPPPPP9999999999999999999999999999999999999999999PPPPPPPPP
PPPPPPPPIIIIIIIIIIIIIIIIIIIIIIIIIIIIIIIIIIIIIIIIIIIIIIIIIIII
IIIIIIIIIIIIIIIIIIIIIIIIIIIIIIIIIIIIIIIIIIIIIIIIIIIIIIIIIIII
IIIIIIIIIIIIIIIIIIIIIIIIIIIIIIIIIIIIIIIIIIIIIIIIIIIIIIIIIIII
IIIIIIIIIIIIIIIIIIIIIIIIIIIIIIIIIIIIIIIIIIIIIIIIIIIIIIIIIIII
IIIIII------------------------------------------------------
------------------------------------------------------------
------------------------------------------------------------
------------------------------------------------------------
--------------------------------
>Mn22_7-05-2-T7.scf
------------------------------------------------------------
------------------------------------------------------------
------------------------------------------------------------
------------------------------------------------------------
------------------------------------------------------------
------------------------------------------------------------
------------------------------------------------------------
------------------------------------------------------------
------------------------ATCGTTGGTAGACCCAAGAACTCCAGCGCCTTGATC
GGTGTTGACTCAGCCACTGAGTACCTCGGAGATGAAGCCCAACAAAAGAGAGGAGTCTTA
AAGATCTTCTATCCCATCGAACACGGTATCGTTAAGGATTGGGATGATATGGAAAAGATC
TGGAACCACACCTTCTACGTTGAACTCAGAGTCTCCCCAGACGAGCACCCAGTTCTTTTG
ACTGAGGCCCCACTCAACCCAAAGATCAACAGAGAGAAGATGACTCAAATCATGTTCGAG
ACCTTCAATGTTCCCGCCCTCTACGTTGCCATTCAAGCCGTCCTCTCCCTCTATTCAGCT
GGTAGAACCACTGGTATCGTCTGCGATGCTGGTGATGGTGTTACCCACACCGTCCCCATC
TATGAGGGTTTCTCCATTCCCCACGCC-GTCCAAAGAATTCAACTTGCCGGTAGAGACCT
CACCATGTTCATGGCTAAGCTCCTTACCGAAAGAGGATACGTGTTCACCTCATCAGC-TG
AGA-TGGAAATC-GTC-AGAGACATCAAGGAAA-AGCTTTGCTTCGTT------------
----------------GCTTTG-GACTACGAATCT-GCCCT-C-A-AG-CA--ATC-CC-
-ACGA--CAGCTCCCA-ATTCGAAAAGAACT-ACGAA-CTTCCAGACGGTAAGGTCATCA
CCATCGGTAACGAAAGATTCAGATGCCC-AGAGTACCTCTTCAAGCCACTCGAGATGAAC
GGAAGA------------------------------------------------------
----------GAGCTCTCCTCAATCC-AAGACTTGACCTACAACTCAATCCAAGAGTGCG
ATGTTGATGTCAGAAGAGACCTCTATCAAA--CATCATCCTCTCAGGAGGTACCACCATG
TACGAAGGTATT------------------------------------------------
-GGTGAGAGACTCTTGAAAGAAATTGA-AAACAGAGCACCAAAGTCCATTACTGTCAAGT
TATTGCCAGCCCCAGACAGAAGATTCGCCGTATGGAGAGGAAGTCCCACCCTTACATCTC
TCTCAACCTTTCGCCAGCATG---------------------------------------
------------------------------------------------------------
------------------------------------------------------------
------------------------------------------------------------
------------------------------------------------------------
------------------------------------------------------------
------------------------------------------------------------
------------------------------------------------------------
------------------------------------------------------------
------------------------------------------------------------
------------------------------------------------------------
------------------------------------------------------------
------------------------------------------------------------
------------------------------------------------------------
------------------------------------------------------------
------------------------------------------------------------
------------------------------------------------------------
------------------------------------------------------------
------------------------------------------------------------
------------------------------------------------------------
--------------------------------
>Sact-35-T7
------------------------------------------------------------
------------------------------------------------------------
------------------------------------------------------------
------------------------------------------------------------
------------------------------------------------------------
------------------------------------------------------------
------------------------------------------------------------
------------------------------------------------------------
--------------------------------------------CTCCAGCGCTTTGATC
GGAGTTGACTCAGCCACTGAGTACCTCGGAGATGAAGCCCAACAAAAGAGAGGAGTCTTA
AAGATCTTCTATCCCATCGAACACGGTATCGTTAAGGATTGGGATGATATGGAAAAGATC
TGGAACCACACCTTCTACGTTGAACTCAGAGTCTCCCCAGACGAGCACCCAGTTCTTTTG
ACTGAGGCCCCACTCAACCCAAAGATCAACAGAGAGAAGATGACTCAAATCATGTTCGAG
ACCTTCAATGTTCCCGCCCTCTACGTTGCCATTCAAGCCGTCCTCTCCCTCTATTCAGCT
GGTAGAACCACTGGTATCGTCTGCGATGCTGGTGATGGTGTTACCCACACTGTCCCCATC
TATGAGGGTTTCTCCATTCCCCACGCC-GTCCAAAGAATTCAACTTGCCGGTAGAGACCT
CACCATGTTCATGGGTAAGCTCCTTACCGAAAGAGGATACGTGTTCACCTCATCAGC-TG
AGA-TGGAAATC-GTT-AGAGACATGAAGGAAA-AGCTTTGCTTCGTT------------
----------------GCTTTG-GACTACGAATCT-GCCCT-T-A-AG-CA--ATC-CC-
-ACGA-------------------------------------------------------
------------------------------------------------------------
------------------------------------------------------------
------------------------------------------------------------
------------------------------------------------------------
------------------------------------------------------------
------------------------------------------------------------
------------------------------------------------------------
------------------------------------------------------------
------------------------------------------------------------
------------------------------------------------------------
------------------------------------------------------------
------------------------------------------------------------
------------------------------------------------------------
------------------------------------------------------------
------------------------------------------------------------
------------------------------------------------------------
------------------------------------------------------------
------------------------------------------------------------
------------------------------------------------------------
------------------------------------------------------------
------------------------------------------------------------
------------------------------------------------------------
------------------------------------------------------------
------------------------------------------------------------
------------------------------------------------------------
------------------------------------------------------------
------------------------------------------------------------
--------------------------------
>SAct6-T7
------------------------------------------------------------
------------------------------------------------------------
------------------------------------------------------------
------------------------------------------------------------
------------------------------------------------------------
------------------------------------------------------------
------------------------------------------------------------
------------------------------------------------------------
------------------------------------------------------------
------------------------------------------------------------
------------------------------------------------------------
------------------------------------------------------------
------------------------------------------------------------
------------------------------------------------------------
------------------------------------------------------------
------------------------------------------------------------
-------------------------------------------------------GC-TG
AGA-TGGAAATC-GTT-AGAGACATCAAGGAAA-AGCTTTGCTT----------------
--------------------TG-GACTACGAATCT-GCCCT-C-A-AG-CA--ATC-CC-
-ACGA--CAGCTCCCA-ATTCGAAAAGAACT-ACGAA-CTTCCAGACGGTAAGGTCATCA
CCATCGGTAACGAAAGATTCAGATGCCC-AGAGTACCTCTTCAAGCCACTCGAGATGAAC
GGAAGATTTCTTCCTTTAATTTATTAAT---------AGAAAATAAATCCAATATTCT-A
-AATTTAAGAGAGCTCTCCTCAATCC-AAGACTTGACCTACAACTCAATCCAAGAGTGCG
ATGTTGATGTCAGAAGAGACCTCTATCAAA-ACATCATCCTCTCAGGAGGTACCACCATG
TACGAAGGTATT------------------------------------------------
-GGTGAGAGACTCTTGAAAGAAATTGA-AAACAGAGCACCAAAGTCCATTACTGTCAAAG
TTATTGCCAGCCCAGACAGAAGATTCGCCGTATGGAGAGGAGGTTCCACCCTTACATCTC
TCT-CAACCTTCGCCAGCATGTGGATCACCAAGGAAGACTATGACGAGCACGGAGCCCAA
ATTGTCCACAGAAAGTGCTTACTAATAATAGCAT------------------CTGAGCAA
TCTAGAATTATAGTATGGTTAATTTATCATTAGCCATAAATCTAATATTTTTTCATCTCT
CTAATAGTTAATTTATGCTGAATTGACAAGCTAAAGAGCCCT------------------
------------------------------------------------------------
------------------------------------------------------------
------------------------------------------------------------
------------------------------------------------------------
------------------------------------------------------------
------------------------------------------------------------
------------------------------------------------------------
------------------------------------------------------------
------------------------------------------------------------
------------------------------------------------------------
------------------------------------------------------------
------------------------------------------------------------
------------------------------------------------------------
------------------------------------------------------------
------------------------------------------------------------
------------------------------------------------------------
--------------------------------
>Mn2007_05-2-T7.scf
------------------------------------------------------------
------------------------------------------------------------
------------------------------------------------------------
------------------------------------------------------------
------------------------------------------------------------
------------------------------------------------------------
------------------------------------------------------------
------------------------------------------------------------
------------------------------------------------------------
------------------------------------------------------------
------------------------------------------------------------
------------------------------------------------------------
------------------------------------------------------------
------------------------------------------------------------
------------------------------------------------------------
------------------------------------------------------------
------------------------------------------------------------
------------------------------------------------------------
----------------------------CGAATGC-GCCCT-C-A-AG-CA--TTC-CC-
-AGG---CAGGGTCCA-AATCGGAAAGGACC-ACGAA-CTTCCAGT-GGTAAGGTCATC-
CCATCGGTAACGAAAGGTTCAGATGCCC-AGGGTACCTC-TCCAGCCACTGGAGGTGAAC
GGGAGTATATCCTCCGTAAGTGATTTGAAGTCAGAGGACGACGTCTAAGTTAAATGTATT
CAATCTAAGGGAGCTCTCCTCTATGC-AAGACTTGACCTACAACTCAATCCAAGAGTGCG
ATGTTGATGTCAGAAGAGACCTCTATCAGAGACATCATCCTCTCAGGAGGTACCGCACTG
TACGAAGGTATT------------------------------------------------
-GGTGAGAGGCTCTTGACAGAACTTGACAGACAGAGCACCAAAGTCCGTGGCTGTCAAAG
CTATTGCCAGCCCAGACAGAAGATTCGCCGTATGGAGAGGAGGTTCCACCCTGACATCTC
TCGGCAGCCTTCGCCAGCACGTGGATCACCAAGGAAGACTATGCCGAACACGGAGCCCAA
CTTGTTCACAGAAAGTGCTTACTGATAATAGCATTTAATTATATAAATGCACCTGAGCAA
TCTAGAATTATAGTATGGTTAATTTAT---------------------------------
----------------GTTGAATACTCAAGGTAAGGAGCCCTCCGAATCATATCATATAA
TAATG-TTGCCAAGGACAGGTT-GAATGAGGTTGGTGAGTTGTGTGCCCTATCTCGTTTA
TTCATAAATATTAAATGCAAATTCCACTTATTTATACTAAATTCCATCAAATCTACTAAA
TTTATGTTAAACCAGCCTTGACGACTCCGGATCCATTATCAATAACGCAAG-TTTGTTGA
TCTGACATCTATCTATCTTTTTCTAGAGATTTAATATATTATTTATCAAGATATGTCTAT
ATTATTTAATATTTGGCTTTTTAATTATTAAAAAGCAACACAAAGAATAAATAAAAATAA
TATGCCCTTACTTAAATATCCTTGCTAATTAATATAAATTGAGATATCTCTGACAAATAT
TTTCCTAATCAATACATCTAATACTCTCTATAGAAATTATTTAATTGGTATGGATGTCTT
TAGAATCAGTGCCTCTTCAATACTGATACTATGGCTGATGATATGTTCAT----------
------------------------------------------------------------
------------------------------------------------------------
------------------------------------------------------------
------------------------------------------------------------
------------------------------------------------------------
------------------------------------------------------------
------------------------------------------------------------
------------------------------------------------------------
--------------------------------
>[MIDDLE-LATE]
~~~~~~~~~~~~~~~~~~~~~~~~~~~~~~~~~~~~~~~~~~~~~~~~~~~~~~~~~~~~
~~~~~~~~~~~~~~~~~~~~~~~~~~~~~~~~~~~~~~~~~~~~~~~~~~~~~~~~~~~~
~~~~~~~~~~~~~~~~~~~~~~~~~~~~~~~~~~~~~~~~~~~~~~~~~~~~~~~~~~~~
~~~~~~~~~~~~~~~~~~~~~~~~~~~~~~~~~~~~~~~~~~~~~~~~~~~~~~~~~~~~
~~~~~~~~~~~~~~~~~~~~~~~~~~~~~~~~~~~~~~~~~~~~~~~~~~~~~~~~~~~~
~~~~~~~~~~~~~~~~~~~~~~~~~~~~~~~~~~~~~~~~~~~~~~~~~~~~~~~~~~~~
~~~~~~~~~~~~~~~~~~~~~~~~~~~~~~~~~~~~~~~~~~~~~~~~~~~~~~~~~~~~
~~~~~~~~~~~~~~~~~~~~~~~~~~~~PPPPPPPPPPPPPPPPPPP3333333333333
333333333333333333333333333333333333333333333333333333333333
333333333333333333333333333333333333333333333333333333333333
333333333333333333333333333333333333333333333333333333333333
333333333333333333333333333333333333333333333333333333333333
333333333333333333333333333333333333333333333333333333333333
333333333333333333333333333333333333333333333333333333333333
333333333333333333333333333333333333333333333333333333333333
333333333333333333333333333-33333333333333333333333333333333
333333333333333333333333333333333333333333333333333333333-33
333-33333333-333-3333333333333333-333333333PPPPPIIIIIIIIIIII
IIIIIIIIIIIPPPPP444444-444444444444-44444-4-4-44-44--444-44-
-4444--444444444-44444444444444-44444-4444444444444444444444
4444444444444444444444444444-4444444444444444444444444444444
44PPPPIIIIIIIIIIIIIIIIIIIIII---------IIIIIIIIIIIIIIIIIIIII-I
-IIIIIPPPP5555555555555555-555555555555555555555555555555555
555555555555555555555555555555-55555555555555555555555555555
555555555PPPIIIIIIIIIIIIIIIIIIIIIIIIIIIIIIIIIIIIIIIIIIIIIIPP
P66666666666666666666666666-66666666666666666666666666666666
666666666666666666666666666666666666666666666666666666666666
666-66666666666666666666666666666666666666666666666666666666
666666666666666PPPIIIIIIIIIIIIIIIIIIIIIIIIIIIIIPPP7777777777
77777777777777777PPPPPPPPPPIIIIIIIIIIIIIIIIIIIIIIIIIIIIIIIII
IIIIIIPPPPPPPPPP8888888888888888888888888888PPPPPPIIIIIIIIII
IIIII-IIPPPPPPPPPPPPPP-PPPAAAAAAAAAAAAAAAAAAAAAAAAAAAAAAAAAA
AAAAAAAAAAAAAAAAAAAAAAAAAAAAAAAAAAAAAAAAAAAAAAAAAAAAIIIIIIII
IIIIIIIIPPPPPPPPPPPPPPPPPPP222222222222222222222222-22222222
22222222222222222222222222222222222222222222222222PPPPPIIIII
IIIIIIIIIIIIIIIIIIIIIIIIIIIIIIIIIIIIIIIIIIIIIIIIIIIIIIIIIIIP
PPPP11111111111111111111111111111111111111111111111111111111
11111111111---111111111111111111IIIIIIIIIIIIIIIIIIIIIIIIIIII
IIPPPPPP9999999999999999999999999999999999999999999PPPPPPPPP
PPPPPPPPIIIIIIIIIIIIIIIIIIIIIIIIIIIIIIIIIIIIIIIIIIIIIIIIIIII
IIIIIIIIIIIIIIIIIIIIIIIIIIIIIIIIIIIIIIIIIIIIIIIIIIIIIIIIIIII
IIIIIIIIIIIIIIIIIIIIIIIIIIIIIIIIIIIIIIIIIIIIIIIIIIIIIIIIIIII
IIIIIIIIIIIIIIIIIIIIIIIIIIIIIIIIIIIIIIIIIIIIIIIIIIIIIIIIIIII
IIIIII------------------------------------------------------
------------------------------------------------------------
------------------------------------------------------------
------------------------------------------------------------
--------------------------------
>Ph6-SP6-_SP_6_
------------------------------------------------------------
------------------------------------------------------------
------------------------------------------------------------
------------------------------------------------------------
------------------------------------------------------------
------------------------------------------------------------
---------------------------GTCGACCTGCAGGCGGCCGCGAATTCACTAGTG
ATTAGCTATCTCGAATTATTTTATTACTGAGTAGTCAAGGCTGGTTTCTCAGGTGAAGAT
GCTCCGAGAGCCATCTTCCCATCAATCGTTGGTAGACCCAAGAACTCCAGCGCCTTGATC
GGTGTTGACTCAGCCACTGAGTACCTCGGAGATGAAGCCCAACAAAAGAGAGGAGTCTTA
AAGATCTTCTACCCCATCGAACACGGTATCGTTAAGGATTGGGATGATATGGAAAAGATC
TGGAACCACACCTTCTACGTTGAACTCAGAGTCTCCCCAGACGAGCACCCAGTTCTTTTG
ACTGAGGCCCCACTCAACCCAAAGATCAACAGAGAGAAGATGACTCAAATCATGTTCGAG
ACCTTCAATGTTCCCGCCCTCTACGTTGCCATTCAAGCCGTCCTCTCCCTCTATTCAGCT
GGTAGAACCACCGGTATCGTCTGCGATGCTGGTGATGGTGTTACCCACACTGTCCCCATC
TATGAGGGTTTCTCCATTCCCCACGCC-GTCCAAAGAATTCAACTTGCCGGTAGAGACCT
CACCATGTTCATGGCTAAGCTCCTTACCGAAAGAGGATACGTGTTCCCCTCATCAGC-TG
AGA-TGGAAATC-GTT-AGAGACATCAAGGAAA-AGCTTTGCTTCGTTCAATCATTATTA
AATCAAATTAATCGTTGCTTTG-GACTACGAATCT-GCCCT-C-A-AG-CA--ATC-CC-
-ATGA--CAGCTCCCA-ATTCGAAAAGAACT-ACGAA-CTTCCAGACGGTAAGGNNNNNN
NNNNNNNNNNNNNNNNNNNNNNNNNNNN-NNNNNNNNNNNNNNNNNNNNNNNNNNNNNNN
NNNNNNNNNNNNNNNNNNNNNNNNNNNNNNNNNNNNNNNNNNNNNNNNNNNNNNNNNNNN
-NNNNNAAGATTACA-TCCTCAATCC-AAGACTGGACCTACAACTCAATCCAAGAGTGCG
ATGTTGATGTCAGAAGAGACCTCTATCAAA-ACATCATCCTCTCAGGAGGTACCACAATG
TACGAAGGTATT------------------------------------------------
-GGTGAGAGACTCTTGAAAGAAATTGA-AAACAGAGCACCAAAGTCCATTACTGTCAAAG
TTATTGCCAGCCCAGACAGAAGATTCGCCGTATGGAGAGGAGGTTCCACCCTTACATCTC
TCT-CAACCTTCGCCAGCATGTGGATCACCAAGGAAGACTATGACGAACACGGAGCCCAA
ATCGTTCACAGAAAGTGCTTACTAATAATAGCAT------------------CTGAGCAA
TCTAGAATTATAGTATGGTTAATTTAT---------------------------------
----------------GTTGAATACTCAAGGTAAGGAGCCCTCCGAATCATATCATATAA
TAATG-TTGCCAAGGACAGGTT-GAATGAGGTTGGTGAGTTGTGTGCCCTATCTCGTTTA
TTCATAAATATTAAATGCAAATTCCACTTATTTATACTAAATTCCATCAAATCTACTAAA
TTTATGTTAAACCAGCCTTGACGACTCCGGATCCATTATCAATAACGCAAG-TTTGTTGA
TCTGACATCTATCTATCTTTTTCTAGAGAT------------------------------
------------------------------------------------------------
---------------------------------------------ATCTCTGACAAATAT
TTTCCTAATCAATACATCTAATACTCTCTATAGAAATTATTTAATTGGTATGGATGTCTT
TAGAATCAGTGCCTCTTCAATACTGATACTATGGCTGATGATATGT-CATAGCCAAGGAC
AGGTTGAAACCAAATCTTAAGCATACTTAAATTGCCATAATCAAA---------------
------------------------------------------------------------
------------------------------------------------------------
------------------------------------------------------------
------------------------------------------------------------
------------------------------------------------------------
------------------------------------------------------------
------------------------------------------------------------
--------------------------------
>63_SP6-_SP_6_
------------------------------------------------------------
------------------------------------------------------------
------------------------------------------------------------
------------------------------------------------------------
------------------------------------------------------------
------------------------------------------------------------
-----------------------------------------------ATTAAAAATTTAA
ATAAGCTATCTCGAATTATTTTATTACTGAGTAGTCAAGGCTGGTTTCTCAGGTGAAGAT
GCTCCAAGAGCCATCTTCCCATCAATCGTTGGTAGACCCAAGAACTCCAGCGCCTTGATC
GGTGTTGACTCAGCCACTGAGTACCTCGGAGATGAAGCCCAACAAAAGAGAGGAGTCTTA
AAGATCTTCTACCCCATCGAACACGGTATCGTTAAGGATTGGGATGATATGGAAAAGATC
TGGAACCACACCTTCTACGTTGAACTCAGAGTCTCCCCAGACGAGCACCCAGTTCTTTTG
ACTGAGGCCCCACTCAACCCAAAGATCAACAGAGAGAAGATGACTCAAATCATGTTCGAG
ACCTTCAATGTTCCCGCCCTCTACGTTGCCATTCAAGCCGTCCTCTCCCTCTATTCAGCT
GGTAGAACCACCGGTATCGTCTGCGATGCTGGTGATGGTGTTACCCACACTGTCCCCATC
TATGAGGGTTTCTCCATTCCCCACGCC-GTCCAAAGAATTCAACTTGCCGGTAGAGACCT
CACCATGTTCATGGCTAAGCTCCTTACCGAAAGAGGATACGTGTTCACCTCATCAGC-TG
AGA-TGGAAATC-GTT-AGAGACATCAAGGAAA-AGCTTTGCTTCGTTCAATCATTATTA
GATCAAANNNNNNNNNNNNNNN-NNNNNNNNNNNNNNNNNN-N-NNNN-NN--NNN-NN-
-NNNN--NNNNNNNNN-NNNNNNNNNNNNNN-NNNNN-NNNNNNNNNNNNNNNNNNNNNN
NNNNNNNNNNNNNNNNNNNNNNNNNNNN-NNNNNNNNNNNNNNNNNNNNNNNNNNNNNNN
NNNNNNNNNNNNNNNNNNNNNNNNNNNNNNNNNNNNNNNNNNNNNNNNNNNNNNNNNNNN
-NNNNNAAGATTACA-TCCTCAATCC-AAGACTGGACCTACAACTCAATCCAAGAGTGCG
ATGTTGATGTCAGAAGAGACCTCTATCAAA-ACATCATCCTCTCAGGAGGTACCACAATG
TACGAAGGTATT------------------------------------------------
-GGTGAGAGACTCTTGAAAGAAATTGA-AAACAGAGCACCAAAGTCCATTACTGTCAAAG
TTATTGCCAGCCCAGACAGAAGATTCGCCGTATGGAGAGGAGGTTCCACCCTTACATCTC
TCT-CAACCTTCGCCAGCATGTGGATCACCAAGGAAGACTATGACGAACACGGAGCCCAA
ATCGTTCACAGAAAGTGCTTACTAATAATAGCAT------------------CTGAGCAA
TCTAGAATTATAGTATGGTTAATTTAT---------------------------------
----------------GTTGAATACTCAAGGTAAGGAGCCCTCCGAATCATATCATATAA
TAATG-TTGCCAAGGACAGGTT-GAATGAGGTTGGTGAGTTGTGTGCCCTATCTCGTTTA
TTCATAAATATTAAATGCAAATTCCACTTATTTATACTAAATTCCATCAAATCTACTAAA
TTTATGTTAAACCAGCCTTGACGACTCCGGATCCATTATCAATAACGCAAG-TTTGTTGA
TCTGACATCTATCTATCTTTTTCTAGAGAT------------------------------
------------------------------------------------------------
---------------------------------------------ATCTCTGACAAATAT
TTTCCTAATCAATACATCTAATACTCTCTATAGAAATTATTTAATTGGTATGGATGTCTT
TAGAATCAGTGCCTCTTCAATACTGATACTATGGCTGATGATATGT-CATAGCCAAGGAC
AGGTTGAAACCAAATCTTAAGCATACTTAAATTGCCATAATCAAA---------------
------------------------------------------------------------
------------------------------------------------------------
------------------------------------------------------------
------------------------------------------------------------
------------------------------------------------------------
------------------------------------------------------------
------------------------------------------------------------
--------------------------------
>6-SP6-_SP_6_
------------------------------------------------------------
------------------------------------------------------------
------------------------------------------------------------
------------------------------------------------------------
------------------------------------------------------------
------------------------------------------------------------
-----------------------------------------------------ACTAGTG
ATTAGCTATCTCGA-TTATTTTATTACTGAGTAGTCAAGGCTGGTTTCTCAGGTGAAGAT
GCTCCAAGAGCCATCTTCCCATCAATCGTTGGTAGACCCAAGAACTCCAGCGCCTTGATC
GGTGTTGACTCAGCCACTGAGTACCTCGGAGATGAAGCCCAACAAAAGAGAGGAGTCTTA
AAGATCTTCTACCCCATCGAACACGGTATCGTTAAGGATTGGGATGATATGGAAAAGATC
TGGAACCACACCTTCTACGTTGAACTCAGAGTCTCCCCAGACGAGCACCCAGTTCTTTTG
ACTGAGGCCCCACTCAACCCAAAGATCAACAGAGAGAAGATGACTCAAATCATGTTCGAG
ACCTTCAATGTTCCCGCCCTCTACGTTGCCATTCAAGCCGTCCTCTCCCTCTATTNNNNN
NNNNNNNNNNNNNNNNNNNNNNNNNNNNNNNNNNNNNNNNNNNNNNNNNNNNNNNNNNNN
NNNNNNNNNNNNNNNNNNNNNNNNNNNNNNNNNNNNNNNNNNNNNNNNNNNNNNNNNNNN
NNNNNNNNNNNNNNNNNNNNNNNNNNNNNNNNNNNNNNNNNNNNNNNNNNNNNNNNNNNN
NNNNNNNNNNNNNNNNNNNNNNNNNNNNNNNNN-NNNNNNNNNNNNNNNNNNNNNNNNNN
NNNNNNNNNNNNNNNNNNNNNN-NNNNNNNNNNNNNNNNNN-N-NNNN-NN--NNN-NN-
-NNNN--NNNNNNNNN-NNNNNNNNNNNNNN-NNNNN-NNNNNNNNNNNNNNNNNNNNNN
NNNNNNNNNNNNNNNNNNNNNNNNNNNN-NNNNNNNNNNNNNNNNNNNNNNNNNNNNNNN
NNNNNNNNNNNNNNNNNNNNNNNNNNNNNNNNNNNNNNNNNNNNNNNNNNNNNNNNNNNN
-NNNNNNNNNNNNNNNNNNNNNNNNNNNNNNNNNNNNNNNNNNNNNNNNNNNNNNNNNNN
NNNNNNNNNNNNNNNNNNNNNNNNNNNNNN-NNNNNNNNNNNNNNNNNNNNNNNNNNNNN
NNNNNNNNNNNNNNNNNNNNNNNNNNNNNNNNNNNNNNNNNNNNNNNNNNNNNNNNNNNN
NNNNNNNNNNNNNNNNNNNNNNNNNNN-NNNNNNNNNNNNNNNNNNNATTACTGTCAAAG
TTATTGCCAGCCCAGACAGAAGATTCGCCGTATGGAGAGGAGGTTCCACCCTTACATCTC
TCT-CAACCTTCGCCAGCATGTGGATCACCAAGGAAGACTATGACGAACACGGAGCCCAA
ATCGTTCACAGAAAGTGCTTACTAATAATAGCAT------------------CTGAGCAA
TCTAGAATTATAGTATGGTTAATTTAT---------------------------------
----------------GTTGAATACTCAAGGTAAGGAGCCCTCCGAATCATATCATATAA
TAATG-TTGCCAAGGACAGGTT-GAATGAGGTTGGTGAGTTGTGTGCCCTATCTCGTTTA
TTCATAAATATTAAATGCAAATTCCACTTATTTATACTAAATTCCATCAAATCTACTAAA
TTTATGTTAAACCAGCCTTGACGACTCCGGATCCATTATCAATAACGCAAG-TTTGTTGA
TCTGACATCTATCTATCTTTTTCTAGAGAT------------------------------
------------------------------------------------------------
---------------------------------------------ATCTCTGACAAATAT
TTTCCTAATCAATACATCTAATACTCTCTATAGAAATTATTTAATTGGTATGGATGTCTT
TAGAATCAGTGCCTCTTCAATACTGATACTATGGCTGATGATATGT-CATAGCCAAGGAC
AGGT-GAAACCAAATCTTAAGCATACTTAAATTGCCATAATCAAA---------------
------------------------------------------------------------
------------------------------------------------------------
------------------------------------------------------------
------------------------------------------------------------
------------------------------------------------------------
------------------------------------------------------------
------------------------------------------------------------
--------------------------------
>24-T7-T7
------------------------------------------------------------
------------------------------------------------------------
------------------------------------------------------------
------------------------------------------------------------
------------------------------------------------------------
------------------------------------------------------------
----------------------------------------------GGCCGCGGGATTCG
ATTAGCTATCTCGAATTATTTTATTACTGAGTAGTCAAGGCTGGTTTCTCAGGTGAAGAT
GCTCCAAGAGCCATCTTCCCATCAATCGTTGGTAGACCCAAGAACTCCAGCGCCTTGATC
GGTGTTGACTCAGCCACTGAGTACCTCGGAGATGAAGCCCAACAAAAGAGAGGAGTCTTA
AAGATCTTCTACCCCATCGAACACGGTATCGTTAAGGATTGGGATGATATGGAAAAGATC
TGGAACCACACCTTCTACGTTGAACTCAGAGTCTCCCCAGACGAGCACCCAGTTCTTTTG
ACTGAGGCCCCACTCAACCCAAAGATCAACAGAGAGAAGATGACTCAAATCATGTTCGAG
ACCTTCAATGTTCCCGCCCTCTACGTTGCCATTCAAGCCGTCCTCTCCCTCTATTCAGCT
GGTAGAACCACCGGTATCGTCTGCGATGCTGGTGATGGTGTTACCCACACTGTCCCCATC
TATGAGGGTTTCTCCATTCCCCACGCC-GTCCAAAGAATTCAACTTGCCGGTAGGGACCT
CACCATGTTCATGGCTAAGCTCCTTACCGAAAGAGGATACGTGTTCACCTCATCAGC-TG
AGA-TGGAAATC-GTT-AGAGACATCAAGGAAA-AGCTTTGCTTCGTTCAATCATTATTA
AATCAAATTAATCGTTGCTTTG-GACTACGAATCT-GCCCT-C-A-AG-CA--ATC-CC-
-ATGA--CAGCTCCCA-ATTCGAAAAGAACT-ACGAA-CTTCCAGACGGTAAGGTCATCA
CCATCGGTAACGAAAGATTCAGATGCCC-AGAGTACCTCTTCAAGCCACTCGAGATGAAC
GGAAGATTACATCCT---------------------------------------------
--------------------CAATCC-AAGACTTGACCTACAACTCAATCCAAGAGTGCG
ATGTTGATGTCAGAAGAGACCTCTATCAAA-ACATCATCCTCTCAGGAGGTACCACAATG
TACGAAGGTATT------------------------------------------------
-GGTGAGAGACTCTTGAAAGAAATTGA-AAACAGAGCACCAAAGTCCATTACTGTCAAAG
TTATTGCCAGCCCAGACAGAAGATTCGCCGTATGGAGAGGAGGTTCCACCCTTACATCTC
TCT-CAACCTTCGCCAGCATGTGGATCACCAAGGAAGACTATGACGAACACGGAGCCCAA
ATCGTTCACAGAAAGTGCTTACTAATAATAGCAT------------------CTGAGCAA
TCTAGAATTATAGTATGGTTAATTTAT---------------------------------
----------------GTTGAATACTCAAGGTAAGGAGCCCTCCGAATCATATCATATAA
TAATG-TTGCCAAGGACAGGTT-GAATGAGGTTGGTGAGTTGTGTGCCCTATCTCGTTTA
TTCATAAATATTAAATGCAAATTCCACTTATTTATACTAAATTCCATCAAATCTACTAAA
TTTATGTTAAACCAGCCTTGACGACTCCGGATCCATTATCAATAACGCAAG-TTTGTTGA
TCTGACATCTATCTATCTTTTTCTAGAGAT------------------------------
------------------------------------------------------------
---------------------------------------------ATCTCTGACAAATAT
TTTCCTAATCAATACATCTAATACTCTCTATAGAAATTATTTAATTGGTATGGATGTCTT
TAGAATCAGTGCCTCTTCAATACTGATACTATGGCTGATGATATGT-CATAGCCAAGGAC
AGGTTGAAACCAAATCTTAAGCATACTTAAATTGCTATAATCAAA---------------
------------------------------------------------------------
------------------------------------------------------------
------------------------------------------------------------
------------------------------------------------------------
------------------------------------------------------------
------------------------------------------------------------
------------------------------------------------------------
--------------------------------
>47-SP6.seq
------------------------------------------------------------
------------------------------------------------------------
------------------------------------------------------------
------------------------------------------------------------
------------------------------------------------------------
------------------------------------------------------------
------------------------------------------------------------
---------TTCGAATTATTTTATTACTGAGTAGTCAAGGCTGGTTTCTCAGGTGAAGAT
GCTCCAAGAGCCATCTTCCCATCAATCGTTGGTAGACCCAAGAACTCCAGCGCCTTGATC
GGTGTTGACTCAGCCACTGAGTACCTCGGAGATGAAGCCCAACAAAAGAGAGGAGTCTTA
AAGATCTTCTACCCCATCGAACACGGTATCGTTAAGGATTGGGATGATATGGAAAAGATC
TGGAACCACACCTTCTACGTTGAACTCAGAGTCTCCCCAGACGAGCACCCAGTTCTTTTG
ACTGAGGCCCCACTCAACCCAAAGATCAACAGAGAGAAGATGACTCAAATCATGTTCGAG
ACCTTCAATGTTCCCGCCCTCTACGTTGCCATTCAAGCCGTCCTCTCCCTCTATTCAGCT
GGTAGAACCACCGGTGTCGTCTGCGATGCTGGTGATGGTGTTACCCACACTGTCCCCATC
TATGAGGGTTTCTCCATTCCCCACGCC-GTCCAAAGAATTCAACTTGCCGGTAGAGACCT
CACCATGTTCATGGCTAAGCTCCTTACCGAAAGAGGATACGTGTTCACCTCATCAGC-TG
AGA-TGGAAATC-GTT-AGAGACATCAAGGAAA-AGCTTTGCTTCGTTCAATCATTATTA
AATCAAATTAATCGTTGCTTTG-GACTACGAATCT-GCCCT-C-A-AG-CA--ATC-CC-
-ATGA--CAGCTCCCA-ATTCGAAAAGAACT-ACGAA-CTTCCAGACGGTAAGGTCATCA
CCATCGGTAACGAAAGATTCAGATGCCC-AGAGTACCTCTTCAAGCCACTCGAGATGAAC
GGAAGATTACATCCT---------------------------------------------
--------------------CAATCC-AAGACTTGACCTACAACTCAATCCAAGAGTGCG
ATGTTGATGTCAGAAGAGACCTCTATCAAA-ACATCATCCTCTCAGGAGGTACCACAATG
TACGAAGGTATT------------------------------------------------
-GGTGAGAGACTCTTGAAAGAAATTGA-AAACAGAGCACCAAAGTCCATTACTGTCAAAG
TTATTGCCAGCCCAGACAGAAGATTCGCCGTATGGAGAGGAGGTTCCACCCTTACATCTC
TCT-CAACCTTCGCCAGCATGTGGATCACCAAGGAAGACTATGACGAACACGGAGCCCAA
ATCGTTCACAGAAAGTGCTTACTAATAATAGCAT------------------CTGAGCAA
TCTAGAATTATAGTATGGTTAATTTAT---------------------------------
----------------GTTGAATACTCAAGGTAAGGAGCCCTCCGAATCATATCATATAA
TAATG-TTGCCAAGGACAGGTT-GAATGAGGTTGGTGAGTTGTGTGCCCTATCTCGTTTA
TTCATAAATATTAAATGCAAATTCCACTTATTTATACTAAATTCCATCAAATCTACTAAA
TTTATGTTAAACCAGCCTTGACGACTCCGGATCCATTATCAATAACGCAAG-TTTGTTGA
TCTGACATCTATCTATCTTTTTCTAGAGAT------------------------------
------------------------------------------------------------
---------------------------------------------ATCTCTGACAAATAT
TTTCCTAATCAATACATCTAATACTCTCTATAGAAATTATTTAATTGGTATGGATGTCTT
TAGAATCAGTGCCTCTTCAATACTGATACTATGGCTGATGATATGT-CATAGCCAAGGAC
AGGTTGAAACCAAATCTTAAGCATACTTAAATTGCTATAATCAAA---------------
------------------------------------------------------------
------------------------------------------------------------
------------------------------------------------------------
------------------------------------------------------------
------------------------------------------------------------
------------------------------------------------------------
------------------------------------------------------------
--------------------------------
>Mn101005-2
~~~~~~~~~~~~~~~~~~~~~~~~~~~~~~~~~~~~~~~~~~~~~~~~~~~~~~~~~~~~
~~~~~~~~~~~~~~~~~~~~~~~~~~~~~~~~~~~~~~~~~~~~~~~~~~~~~~~~~~~~
~~~~~~~~~~~~~~~~~~~~~~~~~~~~~~~~~~~~~~~~~~~~~~~~~~~~~~~~~~~~
~~~~~~~~~~~~~~~~~~~~~~~~~~~~~~~~~~~~~~~~~~~~~~~~~~~~~~~~~~~~
~~~~~~~~~~~~~~~~~~~~~~~~~~~~~~~~~~~~~~~~~~~~~~~~~~~~~~~~~~~~
~~~~~~~~~~~~~~~~~~~~~~~~~~~~~~~~~~~~~~~~~~~~~~~~~~~~~~~~~~~~
~~~~~~~~~~~~~~~~~~~~~~~~~~~~~~~~~~~~~~~~~~~~~~~~~~~~~~~~~~~~
~~~~~~~~~~~~~~~~~~~~~~~~~~~~~~~~~~~~~~~~~~~~~~~~~~~~~~~~~~~~
~~~~~~~~~~~~~~~~~~~~~~~~~~~~~~~~~~~~~~~~~~~~~~~~~~~~~~~~~~~~
~~~~~~~~~~~~~~~~~~~~~~~~~~~~~~~~~~~~~~~~~~~~~~~~~~~~~~~~~~~~
~~~~~~~~~~~~~~~~~~~~~~~~~~~~~~~~~~~~~~~~~~~~~~~~~~~~~~~~~~~~
~~~~~~~~~~~~~~~~~~~~~~~~~~~~~~~~~~~~~~~~~~~~~~~~~~~~~~~~~~~~
~~~~~~~~~~~~~~~~~~~~~~~~~~~~~~~~~~~~~~~~~~~~~~~~~~~~~~~~~~~~
~~~~~~~~~~~~~~~~~~~~~~~~~~~~~~~~~~~~~~~~~~~~~~~~~~~~~~~~~~~~
~~~~~~~~~~~~~~~~~~~~~~~~~~~~~~~~~~~~~~~~~~~~~~~~~~~~~~~~~~~~
~~~~~~~~~~~~~~~~~~~~~~~~~~~~~~~~~~~~~~~~~~~~~~~~~~~~~~~~~~~~
~~~~~~~~~~~~~~~~~~~~~~~~~~~~~~~~~~~~~~~~~~~~~~~~~~~~~~~~~~~~
~~~~~~~~~~~~~~~~~~~~~~~~~~~~~~~~~~~~~~~~~~~~~~~~~~~~~~~~~~~~
~~~~~~~~~~~~~~~~~~~~~~~~~~~~~~~~~~~~~~~~~~~~~~~~~~~~~~~~~~~~
~~~~~~~~~~~~~~~~~~~~~~~~~~~~~~~~~~~~~~~~~~~~~~~~~~~~~~~~~~~~
~~~~~~~~~~~~~~~~~~~~~~~~~~~~~~~~~~~~~~~~~~~~~~~~~~~~~~~~~~~~
~~~~~~~~~~~~~~~~~~~~~~~~~~~~~~~~~~~~~~~~~~~~~~~~~~~~~~~~~~~~
~~~~~~~~~~~~~~~~~~~~~~~~~~~~~~~~~~~~~~~~~~~~~~~~~~~~~~~~~~~~
~~~~~~~~~~~~~~~~~~~~~~~~~~~~~~~~~~~~~~~~~~~~~~~~~~~~~~~~~~~~
~~~~~~~~~~~~~~~~~~~~~~~~~~~~~~~~~~~~~~~~~~~~~~~~~~~~~~~~~~~~
~~~~~~~~~~~~~~~~~~~~~~~~~~~~~~~~~~~~~~~~~~~~~~~~~~~~~~~~~~~~
~~~~~~~~~~~~~~~~~~~~~~~~~~~~~~~~~~~~~~~~~~~~~~~~~~~~~~~~~~~~
~~~~~~~~~~~~~~~~~~~~~~~~~~~~~~~~~~~~~~~~~~~~~~~~~~~~~~~~~~~~
~~~~~~~~~~~~~~~~~~~~~~~~~~~~~~~~~~~~~~~~~~~~~~~~~~~~~~~~~~~~
~~~~~~~~~~~~~~~~~~~~~~~~~~~~~~~~~~~~~~~~~~~~~~~~~~~~~~~~~~~~
~~~~~~~~~~~~~~~~~~~~~~~~~~~~~~~~~~~~~~~~~~~~~~~~~~~~~~~~~~~~
~~~~~~~~~~~~~~~~~~~~~~~~~~~~~~~~~~~~~~~~~~~~~~~~~~~~~~~~~~~~
~~~~~~~~~~~~~~~~~~~~~~~~~~~~~~~~~~~~~~~~~~~~~~~~~~~~~~~~~~~~
~~~~~~~~~~~~~~~~~~~~~~~~~~~~~GATTCATTATCAATAACGCAAG~TTTGTTGA
TCTGACATCTATCTATCTTTTTCTAGAGATTTAATATATTATTTATCAAGATATG~~~~~
~~~~~~~~~~~~~~~~~~~~~~~~~~~~~~~~~~~~~~~~~~~~~~~~~~~~~~~~~~~~
~~~~CCCTTACTTAAATATCCTTGCTAATTAATATAAATTGAGATATCACTGACAAATAC
TTTCCTAATCAATACATTTAATACTCTCTTTAGAAATTATTTAATTGGTATGGATGTCTT
TAGAATCAGTGTCTCTTCAATACTGATACTATGGCTGATGATATGT~CATAGCCAAGGAC
AGG~TGAAACCAAA----------------------------------------------
------------------------------------------------------------
------------------------------------------------------------
------------------------------------------------------------
------------------------------------------------------------
------------------------------------------------------------
------------------------------------------------------------
------------------------------------------------------------
--------------------------------
>Mn20_01-32-T7
------------------------------------------------------------
------------------------------------------------------------
------------------------------------------------------------
------------------------------------------------------------
------------------------------------------------------------
------------------------------------------------------------
------------------------------------------------------------
------------------------------------------------------------
------------------------------------------------------------
------------------------------------------------------------
------------------------------------------------------------
------------------------------------------------------------
------------------------------------------------------------
------------------------------------------------------------
------------------------------------------------------------
------------------------------------------------------------
------------------------------------------------------TGC-TG
AGA-TGGAAATC-GTT-AGAGACATCAAGGAAA-AGCTTTGCTTCGTTCAATCATTATTA
AATCAAATTAATCGTTGCTTTG-GACTACGAATCT-GCCCT-C-A-AG-CA--ATC-CC-
-ACGA--CAGCTCCCA-ATTCGAAAAGAACT-ACGAA-CTTCCAGACGGTAAGGTCATCA
CCATCGGTAACGAAAGATTCAGATGCCC-AGAGTACCTCTTCAAGCCACTCGAGATGAAC
GGAAGATTTCTTCCTTTAATTT--------------------------------------
------AAGAGAGCTCTCCTCAATCC-AAGACTTGACCTACAACTCAATCCAAGAGTGCG
ATGTTGATGTCAGAAGAGACCTCTATCAAA-ACATCATCCTCTCAGGAGGTACCACCATG
TACGAAGGTATT------------------------------------------------
-GGTGAGAGACTCTTGAAAGAAATTGA-AAACAGAGCACCAAAGTCCATTACTGTCAAAG
TTATTGCCAGCC------------------------------------------------
------------------------------------------------------------
------------------------------------------------------------
------------------------------------------------------------
------------------------------------------------------------
------------------------------------------------------------
------------------------------------------------------------
-----------------TTGACGACTCCGGATCCATTATCAATAACGCAAG-TTTGT-GA
A-----------------------------------------------------------
------------------------------------------------------------
------------------------------------------------------------
------------------------------------------------------------
------------------------------------------------------------
------------------------------------------------------------
------------------------------------------------------------
------------------------------------------------------------
------------------------------------------------------------
------------------------------------------------------------
------------------------------------------------------------
------------------------------------------------------------
------------------------------------------------------------
--------------------------------
>Mn20_01-21-T7
------------------------------------------------------------
------------------------------------------------------------
------------------------------------------------------------
------------------------------------------------------------
------------------------------------------------------------
------------------------------------------------------------
------------------------------------------------------------
------------------------------------------------------------
------------------------------------------------------------
------------------------------------------------------------
------------------------------------------------------------
------------------------------------------------------------
------------------------------------------------------------
------------------------------------------------------------
------------------------------------------------------------
------------------------------------------------------------
-------------------------------------------------------GC-TG
AGA-TGGAAATC-GTT-AGAGACATCAAGGAAA-AGCTTTGCTTCGTTCAATCATTATTA
AATCAAATTAATCGTTGCTTTG-GACTACGAATCT-GCCCT-C-A-AG-CA--ATC-CC-
-ATGA--CAGCTCCCA-ATTCGAAAAGAACT-ACGAA-CTTCCAGACGGTAAGGTCATCA
CCATCGGTAACGAAAGATTCAGATACCC-AGAGTACCTCTTCAAGCCACTCGAGATGAAC
GGAAGA------------------------------------------------------
----------GAGCTCTCCTCAATCC-AAGACTTGACCTACAACTCAATCCAAGAGTGCG
ATGTTGATGTCAGAAGAGACCTCTATCAAA-ACATCATCCTCTCAGGAGGTACCACAATG
TACGAAGGTATT------------------------------------------------
-GGTGAGAGACTCTTGAAAGAAATTGA-AAACAGAGCACCAAGGTCCATTACTGTCAAAG
TTATTGCCAGCCCAGACAGAAGATTCGCCGTATGGAGAGGAGGTTCCACCCTTACATCTC
TCT-CAACCTTCGCCAGCATGTGGATCACCAAGGAAGACTATGACGAACACGGAGCCCAA
ATCGTTCACAGAAAGTGC--------------------------------ATCTGAGCAA
TCTAGAATTATAGTATGGTTAATTTAT---------------------------------
----------------GTTGAATACTCAAGGTAAGGAGCCCTCCGAATCATATCATATAA
TAATG-TTGCCAAGGACAGGTT-GAATGAGGTTGGTGAGTTGTGTGCCCTATTTCGTTTA
TTCATAAATATTAAATGCAAATTCCACTTATTTATACTAAATTCCATCAAATCTACTAAA
TTTATGTTAAACCAGCCTTGACGACTCCGGATCCATTATCAATAACGCAAG--TTGT-G-
------------------------------------------------------------
------------------------------------------------------------
------------------------------------------------------------
------------------------------------------------------------
------------------------------------------------------------
------------------------------------------------------------
------------------------------------------------------------
------------------------------------------------------------
------------------------------------------------------------
------------------------------------------------------------
------------------------------------------------------------
------------------------------------------------------------
------------------------------------------------------------
--------------------------------
>Mn10_01-9-T7
------------------------------------------------------------
------------------------------------------------------------
------------------------------------------------------------
------------------------------------------------------------
------------------------------------------------------------
------------------------------------------------------------
------------------------------------------------------------
------------------------------------------------------------
------------------------------------------------------------
------------------------------------------------------------
------------------------------------------------------------
------------------------------------------------------------
------------------------------------------------------------
------------------------------------------------------------
------------------------------------------------------------
------------------------------------------------------------
-------------------------------------------------------GC-TG
AGA-TGGAAATC-GTT-AGAGACATCAAAGAAA-AGTTATGCTTTGTT------------
----------------GCTTTG-GATTACGAGTCT-GCTCT-T-A-AG-CA--ATC-TC-
-ATGA--TAGCGCCCA-ATTCGAGAAGAACT-ACGAA-CTCCCAGATGGTAAAGTCATTA
CTATTGGTAACGAAAGATTCAGATGCCC-CGAATATTTGTTCAAGCCACTCGAAATGAAC
GGAAGA------------------------------------------------------
----------GAGCTTAGTTCAATCC-AAGATTTGACCTACAATTCAATCTAAGAGTGCG
ATGTTGATGTCAGAAGAGATCTCTATCAAA-ACATCATTCTATCTGGAGGTACCACTATG
TACGAAGGTATT------------------------------------------------
-GGAGAAAGACTCCTCAAGGAAATCGA-AAACAGAGCACCAAAGTCAATTACAGTCAAAG
TTATTGCCAGCCCAGACAGAAGATTCGCCGTCTGGAGAGGAGGTTCCACCCTTACTTCAC
TTT-CAACATTCGCTTCAATGTGGATTACCAAGGAAGACTACGACGAACACGGAGCCCAA
ATTGTTCATAGAAAATGC------------------------------------------
------------------------------------------------------------
------------------------------------------------------------
------------------------------------------------------------
------------------------------------------------------------
------------------------------------------------------------
------------------------------------------------------------
------------------------------------------------------------
------------------------------------------------------------
------------------------------------------------------------
------------------------------------------------------------
------------------------------------------------------------
------------------------------------------------------------
------------------------------------------------------------
------------------------------------------------------------
------------------------------------------------------------
------------------------------------------------------------
------------------------------------------------------------
------------------------------------------------------------
--------------------------------
>Mn10_01-11-T7
------------------------------------------------------------
------------------------------------------------------------
------------------------------------------------------------
------------------------------------------------------------
------------------------------------------------------------
------------------------------------------------------------
------------------------------------------------------------
------------------------------------------------------------
------------------------------------------------------------
------------------------------------------------------------
------------------------------------------------------------
------------------------------------------------------------
------------------------------------------------------------
------------------------------------------------------------
------------------------------------------------------------
------------------------------------------------------------
-------------------------------------------------------GC-TG
AGA-TGGAAATC-GTT-AGAGACATCAAAGAAA-AGTTATGCTTTGTT------------
----------------GCTTTG-GATTACGAGTCT-GCTCT-T-A-AG-CA--ATC-TC-
-ATGA--TAGCGCCCA-ATTCGAGAAGAACT-ACGAA-CCCCCAGATGGTAAAGTCATTA
CCATTGGTAACGAAAGATTCAGATGCCC-CGAATATTTGTTCAAGCCACTCGAAATGAAC
GGGAGA------------------------------------------------------
----------GAGCTTAGTTCAATCC-AAGATTTGACTTACAATTCAATCTAAGAGTGCG
ATGTTGATGTCAGAAGAGATCTCTATCAAA-ACATCATTCTATCTGGAGGTACCACTATG
TGCGAAGGTATT------------------------------------------------
-GGAGAAAGACTCCTCAAGGAAATCGA-AAACAGAGCACCAAAGTCAATTACAGTCAAAG
TTATTGCTAGCCCAGACAGAAGATTCGCCGTCTGGAGAGGAGGTTCCACCCTTACTTCAC
TTT-CAGCATTCGCTTCAATGTGGATTACCAAGGAAGACTACGACGAACACGGAGCCCAA
ATTGTTCATAGAAAATGC------------------------------------------
------------------------------------------------------------
------------------------------------------------------------
------------------------------------------------------------
------------------------------------------------------------
------------------------------------------------------------
------------------------------------------------------------
------------------------------------------------------------
------------------------------------------------------------
------------------------------------------------------------
------------------------------------------------------------
------------------------------------------------------------
------------------------------------------------------------
------------------------------------------------------------
------------------------------------------------------------
------------------------------------------------------------
------------------------------------------------------------
------------------------------------------------------------
------------------------------------------------------------
--------------------------------
>Mn10_01-12-T7
------------------------------------------------------------
------------------------------------------------------------
------------------------------------------------------------
------------------------------------------------------------
------------------------------------------------------------
------------------------------------------------------------
------------------------------------------------------------
------------------------------------------------------------
------------------------------------------------------------
------------------------------------------------------------
------------------------------------------------------------
------------------------------------------------------------
------------------------------------------------------------
------------------------------------------------------------
------------------------------------------------------------
------------------------------------------------------------
-------------------------------------------------------GC-TG
AGA-TGGAAATC-GTT-AGAGACATCAAAGAAA-AGTTATGCTTTGTT------------
----------------GCTTTG-GATTACGAGTCT-GCTCT-T-A-AG-CA--ATC-TC-
-ATGA--TAGCGCCCA-ATTCGAGAAGAACT-ACGAA-CTCCCAGATGGTAAAGTCATTA
CCATTGGTAACGAAAGATTCAGATGCCC-CGAATATTTGTTCAAGCCACTCGAAATGAAC
GGGAGA------------------------------------------------------
----------GAGCTTAGTTCAATCC-AAGATTTGACTTACAATTCAATCTAAGAGTGCG
ATGTTGATGTCAGAAGAGATCTCTATCAAA-ACATCATTCTATCTGGAGGTACCACTATG
TGCGAAGGTATT------------------------------------------------
-GGAGAAAGACTCCTCAAGGAAATCGA-AAACAGAGCACCAAAGTCAATTACAGTCAAAG
TTATTGCTAGCCCAGACAGAAGATTCGCCGTCTGGAGAGGAGGTTCCACCCTTACTTCAC
TTT-CAGCATTCGCTTCAATGTGGATTACCAAGGAAGACTACGACGAACACGGAGCCCAA
ATTGTTCATAGAAAATGC------------------------------------------
------------------------------------------------------------
------------------------------------------------------------
------------------------------------------------------------
------------------------------------------------------------
------------------------------------------------------------
------------------------------------------------------------
------------------------------------------------------------
------------------------------------------------------------
------------------------------------------------------------
------------------------------------------------------------
------------------------------------------------------------
------------------------------------------------------------
------------------------------------------------------------
------------------------------------------------------------
------------------------------------------------------------
------------------------------------------------------------
------------------------------------------------------------
------------------------------------------------------------
--------------------------------
>Mn20_01-3-T7
------------------------------------------------------------
------------------------------------------------------------
------------------------------------------------------------
------------------------------------------------------------
------------------------------------------------------------
------------------------------------------------------------
------------------------------------------------------------
------------------------------------------------------------
------------------------------------------------------------
------------------------------------------------------------
------------------------------------------------------------
------------------------------------------------------------
------------------------------------------------------------
------------------------------------------------------------
------------------------------------------------------------
------------------------------------------------------------
-------------------------------------------------------GC-TG
AGA-TGGAAATC-GTT-AGAGACATCAAAGAAA-AGTTATGCTTTGTT------------
----------------GCTTTG-GATTACGAGTCT-GCTCT-T-A-AG-CA--ATC-TC-
-ATGA--TAGCGCCCA-ATTCGAGAAGAACT-GCGAA-CTCCCAGATGGTAAAGTCATTA
CCATTGGTGACGAAAGATTCAGATGCCC-CGAATATTTGTTCAAGCCACTCGAAATGAAC
GGGAGA------------------------------------------------------
----------GAGCTTAGTTCAATCC-AAGATTTGACTTACAATTCAATCTAAGAGTGCG
ATGTTGATGTCAGAAGAGATCTCTATCAAA-ACATCATTCTATCTGGAGGTACCACTATG
TGCGAAGGTATT------------------------------------------------
-GGAGAAAGACTCCTCAAGGAAATCGA-AAACAGAGCACCAAAGTCAATTACAGTCAAAG
TTATTGCTAGCCCAGACAGAAGATTCGCCGTCTGGAGAGGAGGTTCCACCCTTACTTCAC
TTT-CAGCATTCGCTTCAATGTGGATTACCAAGGAAGACTACGACGAACACGGAGCCCAA
ATTGTTCATAGAAAATGC------------------------------------------
------------------------------------------------------------
------------------------------------------------------------
------------------------------------------------------------
------------------------------------------------------------
------------------------------------------------------------
------------------------------------------------------------
------------------------------------------------------------
------------------------------------------------------------
------------------------------------------------------------
------------------------------------------------------------
------------------------------------------------------------
------------------------------------------------------------
------------------------------------------------------------
------------------------------------------------------------
------------------------------------------------------------
------------------------------------------------------------
------------------------------------------------------------
------------------------------------------------------------
--------------------------------
>Mn20_01-25-T7
------------------------------------------------------------
------------------------------------------------------------
------------------------------------------------------------
------------------------------------------------------------
------------------------------------------------------------
------------------------------------------------------------
------------------------------------------------------------
------------------------------------------------------------
------------------------------------------------------------
------------------------------------------------------------
------------------------------------------------------------
------------------------------------------------------------
------------------------------------------------------------
------------------------------------------------------------
------------------------------------------------------------
------------------------------------------------------------
-------------------------------------------------------GC-TG
AGA-TGGAAATC-GTT-AGAGACATCAAAGAAA-AGTTATGCTTTGTT------------
----------------GCTTTG-GATTACGAGTCT-GCTCT-T-A-AG-TA--ATC-TC-
-ATGA--TAGCGCCCA-ATTCGAGAAGAACT-ACGAA-CTCCCAGATGGTAAAGTCATTA
CCATTGGTAACGAAAGATTCAGATGCCC-CGAATATTTGTTCAAGCCACTCGAAATGAAC
GGGAGA------------------------------------------------------
----------GAGCTTAGTTCAATCC-AAGATTTGACTTACAATTCAATCTAAGAGTGCG
ATGTTGATGTCAGAAGAGATCTCTATCAAA-ACATCATTCTATCTGGAGGTACCACTATG
TGCGAAGGTATT------------------------------------------------
-GGAGAAAGACTCCTCAAGGAAATCGA-AAACAGAGCACCAAAGTCAATTACAGCCAAAG
TTATTGCTAGCCCAGACAGAAGATTCGCCGTCTGGAGAGGAGGTTCCACCCTTACTTCAC
TTT-CAGCATTCGCTTCAATGTGGATTACCAAGGAAGACTACGACGAACACGGAGCCCAA
ATTGTTCATAGAAAATGC------------------------------------------
------------------------------------------------------------
------------------------------------------------------------
------------------------------------------------------------
------------------------------------------------------------
------------------------------------------------------------
------------------------------------------------------------
------------------------------------------------------------
------------------------------------------------------------
------------------------------------------------------------
------------------------------------------------------------
------------------------------------------------------------
------------------------------------------------------------
------------------------------------------------------------
------------------------------------------------------------
------------------------------------------------------------
------------------------------------------------------------
------------------------------------------------------------
------------------------------------------------------------
--------------------------------
>Mn20_01-26-T7
------------------------------------------------------------
------------------------------------------------------------
------------------------------------------------------------
------------------------------------------------------------
------------------------------------------------------------
------------------------------------------------------------
------------------------------------------------------------
------------------------------------------------------------
------------------------------------------------------------
------------------------------------------------------------
------------------------------------------------------------
------------------------------------------------------------
------------------------------------------------------------
------------------------------------------------------------
------------------------------------------------------------
------------------------------------------------------------
-------------------------------------------------------GC-TG
AGA-TGGAAATC-GTT-AGAGACATCAAAGAAA-AGTTATGCTTTGTT------------
----------------GCTTTG-GATTACGAGTCT-GCTCT-T-A-AG-CA--ATC-TC-
-ATGA--TAGCGCCCA-ATTCGAGAAGAACT-ACGAA-CCCCCAGATGGTAAAGTCATTA
CCATTGGTAACGAAAGATTCAGATGCCC-CGAATATTTGTTCAAGCCACTCGAAATGAAC
GGGAGA------------------------------------------------------
----------GAGCTTAGTTCAATCC-AAGATTTGACTTACAATTCAATCTAAGAGTGCG
ATGTTGATGTCAGAAGAGATCTCTATCAAA-ACATCATTCTATCTGGAGGTACCACTATG
TGCGAAGGTATT------------------------------------------------
-GGAGAAAGACTCCTCAAGGAAATCGA-AAACAGAGCACCAAAGTCAATTACAGTCAAAG
TTATTGCCAGCCCAGACAGAAGATTCGCCGTCTGGAGAGGAGGTTCCACCCTTACTTCAC
TTT-CAACATTCGCTTCAATGTGGATTACCAAGGAAGACTACGACGAACACGGAGCCCAA
ATTGTTCATAGAAAATGC------------------------------------------
------------------------------------------------------------
------------------------------------------------------------
------------------------------------------------------------
------------------------------------------------------------
------------------------------------------------------------
------------------------------------------------------------
------------------------------------------------------------
------------------------------------------------------------
------------------------------------------------------------
------------------------------------------------------------
------------------------------------------------------------
------------------------------------------------------------
------------------------------------------------------------
------------------------------------------------------------
------------------------------------------------------------
------------------------------------------------------------
------------------------------------------------------------
------------------------------------------------------------
--------------------------------
>Mn20_01-46-T7
------------------------------------------------------------
------------------------------------------------------------
------------------------------------------------------------
------------------------------------------------------------
------------------------------------------------------------
------------------------------------------------------------
------------------------------------------------------------
------------------------------------------------------------
------------------------------------------------------------
------------------------------------------------------------
------------------------------------------------------------
------------------------------------------------------------
------------------------------------------------------------
------------------------------------------------------------
------------------------------------------------------------
------------------------------------------------------------
-------------------------------------------------------GC-TG
AGA-TGGAAATC-GTT-AGAGACATCAAAGAAA-AGTTATGCTTTGTT------------
----------------GCTTTG-GATTACGAGTCT-GCTCT-T-A-AG-CA--ATC-TC-
-ATGA--TAGCGCCCA-ATTCGAGAAGAACT-ACGAA-CTCCCAGATGGTAAAGTCATTA
CTATTGGTAACGAAAGATTCAGATGCCC-CGAATATTTGTTCAAGCCACTCGAAATGAAC
GGGAGA------------------------------------------------------
----------GAGCTTAGTTCAATCC-AAGATTTGACTTACAATTCAATCTAAGAGTGCG
ATGTTGATGTCAGAAGAGATCTCCATCAAA-ACATCATTCTATCTGGAGGTACCACTATG
TGCGAAGGTATT------------------------------------------------
-GGAGAAAGACTCCTCAAGGAAATCGA-AAACAGAGCACCAAAGTCAATTACAGTCAAAG
TTATTGCTAGCCCAGACAGAAGATTCGCCGTCTGGAGAGGAGGTTCCACCCTTACTTCAC
TTT-CAGCATTCGCTTCAATGTGGATTACCAAGGAAGACTACGACGAACACGGAGCCCAA
ATTGTTCATAGAAAATGC------------------------------------------
------------------------------------------------------------
------------------------------------------------------------
------------------------------------------------------------
------------------------------------------------------------
------------------------------------------------------------
------------------------------------------------------------
------------------------------------------------------------
------------------------------------------------------------
------------------------------------------------------------
------------------------------------------------------------
------------------------------------------------------------
------------------------------------------------------------
------------------------------------------------------------
------------------------------------------------------------
------------------------------------------------------------
------------------------------------------------------------
------------------------------------------------------------
------------------------------------------------------------
--------------------------------
>Mn10_01-7-T7
------------------------------------------------------------
------------------------------------------------------------
------------------------------------------------------------
------------------------------------------------------------
------------------------------------------------------------
------------------------------------------------------------
------------------------------------------------------------
------------------------------------------------------------
------------------------------------------------------------
------------------------------------------------------------
------------------------------------------------------------
------------------------------------------------------------
------------------------------------------------------------
------------------------------------------------------------
------------------------------------------------------------
------------------------------------------------------------
-------------------------------------------------------GCGGG
AGA-GGGAAACC-GTT-AGAGACATCAAAGAAA-AGTTATGCTTTGGT------------
----------------GCTTTG-GATTACGAGTCT-GCTCT-T-AGAG-CA--ATC-TC-
-ATGA--TAGCGCCCA-ATTCGAGAAGAACT-ACGAA-CTCCCAGATGGTAAAGTCATTA
CTATTGGTAACGAAAGATTCAGATGCCC-CGAATATTTGTTCAAGCCACTCGAAATGAAC
GGAAGA------------------------------------------------------
----------GAGCTTAGTTCAATCC-AAGATTTGACCTACAATTCAATCTAAGAGTGCG
ATGTTGATGTCAGAAGAGATCTCTATCAAA-ACATCATTCTATCTGGAGGTACCACTATG
TACGAAGGTATT------------------------------------------------
-GGAGAAAGACTCCTCAAGGAAATCGA-AAACAGAGCACCAAAGTCAATTACAGTCAAAG
TTATTGCCAGCCCAGACAGAAGATTCGCCGTCTGGAGAGGAGGTTCCACCCTTACTTCAC
TTT-CAACATTCGCTTCAATGTGGATTACCAATGAAGACTACGACGAACACGGAGCCCAA
ATTGTTCATAGAAAATGC------------------------------------------
------------------------------------------------------------
------------------------------------------------------------
------------------------------------------------------------
------------------------------------------------------------
------------------------------------------------------------
------------------------------------------------------------
------------------------------------------------------------
------------------------------------------------------------
------------------------------------------------------------
------------------------------------------------------------
------------------------------------------------------------
------------------------------------------------------------
------------------------------------------------------------
------------------------------------------------------------
------------------------------------------------------------
------------------------------------------------------------
------------------------------------------------------------
------------------------------------------------------------
--------------------------------
>Mn20_01-27-T7
------------------------------------------------------------
------------------------------------------------------------
------------------------------------------------------------
------------------------------------------------------------
------------------------------------------------------------
------------------------------------------------------------
------------------------------------------------------------
------------------------------------------------------------
------------------------------------------------------------
------------------------------------------------------------
------------------------------------------------------------
------------------------------------------------------------
------------------------------------------------------------
------------------------------------------------------------
------------------------------------------------------------
------------------------------------------------------------
-------------------------------------------------------GC-TG
AGA-TGGAAATC-GTT-AGAGACATCAAAGAAA-AGTTATGCTTTGTT------------
----------------GCTTTG-GATTACGAGTCT-GCTCT-T-A-AG-CA--ATC-TC-
-ATGA--TAGCGCCCA-ATTCGAGAAGAACT-ACGAA-CCCCCAGATGGTAAAGTCATTA
CCATTGGTAACGAAAGATTCAGATGCCC-CGAATATTTGTTCAAGCCACTCGAAATGAAC
GGGAGA------------------------------------------------------
----------GAGCTTAGTTCAATCC-AAGATTTGACTTACAATTCAATCTAAGAGTGCG
ATGTTGATGTCAGAAGAGATCTCTATCAAA-ACATCATTCTATCTGGAGGTACCACTATG
TGCGAAGGTATT------------------------------------------------
-GGAGAAAGACTCCTCAAGGAAATCGA-AAACAGAGCACCAAAGTCAATTACAGTCAAAG
TTATTGCTAGCCCAGACAGAAGATTCGCCGTCTGGAGAGGAGGTTCCACCCTTACTTCAC
TTT-CAGCATTCGCTTCAATGTGGATTACCAAGGAAGACTACGACGAACACGGAGCCCAA
ATTGTTCATAGAAAATGC------------------------------------------
------------------------------------------------------------
------------------------------------------------------------
------------------------------------------------------------
------------------------------------------------------------
------------------------------------------------------------
------------------------------------------------------------
------------------------------------------------------------
------------------------------------------------------------
------------------------------------------------------------
------------------------------------------------------------
------------------------------------------------------------
------------------------------------------------------------
------------------------------------------------------------
------------------------------------------------------------
------------------------------------------------------------
------------------------------------------------------------
------------------------------------------------------------
------------------------------------------------------------
--------------------------------
>Mn1001-10-T7.fasta
------------------------------------------------------------
------------------------------------------------------------
------------------------------------------------------------
------------------------------------------------------------
------------------------------------------------------------
------------------------------------------------------------
------------------------------------------------------------
------------------------------------------------------------
------------------------------------------------------------
------------------------------------------------------------
------------------------------------------------------------
------------------------------------------------------------
------------------------------------------------------------
------------------------------------------------------------
------------------------------------------------------------
------------------------------------------------------------
-------------------------------------------------------GC-TG
AGA-TGGAAATC-GTT-AGAGACATCAAAGAAA-AGTTATGCTTTGTT------------
----------------GCTTTG-GATTACGAGTCT-GCTCT-T-A-AG-CA--ATC-CC-
-ATGA--TAGCGCCCA-ATTCGAGAAGAACT-ACGAA-CTCCCAGATGGTAAAGTCATTA
CTATTGGTAACGAAAGATTCAGATGCCC-CGAATATTTGTTCAAGCCACTCGAAATGAAC
GGAAGA------------------------------------------------------
----------GAGCTTAGTTCAATCC-AAGATTTGACCTACAATTCAATCTAAGAGTGCG
ATGTTGATGTCAGAAGAGATCTCTATCAAA-ACATCATTCTATCTGGAGGTACCACTATG
TACGAAGGTATT------------------------------------------------
-GGAGAAAGACTCCTCAAGGAAATCGA-AAACAGAGCACCAAAGTCAATTACAGTCAAAG
TTATTGCCAGCCCAGACAGAAGATTCGCCGTCTGGAGAGGAGGTTCCACCCTTACTTCAC
TTT-CAACATTCGCTTCAATGTGGATTACCAAGGAAGACTACGACGAACACGGAGCCCAA
ATTGTTCGTAGAAAATGC------------------------------------------
------------------------------------------------------------
------------------------------------------------------------
------------------------------------------------------------
------------------------------------------------------------
------------------------------------------------------------
------------------------------------------------------------
------------------------------------------------------------
------------------------------------------------------------
------------------------------------------------------------
------------------------------------------------------------
------------------------------------------------------------
------------------------------------------------------------
------------------------------------------------------------
------------------------------------------------------------
------------------------------------------------------------
------------------------------------------------------------
------------------------------------------------------------
------------------------------------------------------------
--------------------------------
>Mn20_01-28-T7
------------------------------------------------------------
------------------------------------------------------------
------------------------------------------------------------
------------------------------------------------------------
------------------------------------------------------------
------------------------------------------------------------
------------------------------------------------------------
------------------------------------------------------------
------------------------------------------------------------
------------------------------------------------------------
------------------------------------------------------------
------------------------------------------------------------
------------------------------------------------------------
------------------------------------------------------------
------------------------------------------------------------
------------------------------------------------------------
-------------------------------------------------------GC-TG
AGA-TGGAAATC-GTT-AGAGACATCAAAGAAA-AGTTATGCTTTGTT------------
----------------GCTTTG-GATTACGAGTCT-GCTCT-T-A-AG-CA--ATC-TC-
-ATGA--TAGCGCCCA-ATTCGAGAAGAACT-ACGAA-CTCCCAGATGGTAAAGTCATTA
CCATTGGTAACGAAAGATTCAGATGCCC-CGAATATTTGTTCAAGCCACTCGAAATGAAC
GGGAGA------------------------------------------------------
----------GAGCTTAGTTCAATCC-AAGATTTGACTTACAATTCAATCTAAGAGTGCG
ATGTTGATGTCAGAAGAGATCTCTATCAAA-ACATCATTCTATCTGGAGGTACCACTATG
TGCGAAGGTATT------------------------------------------------
-GGAGAAAGACTCCTCAAGGAAATCGA-AAACAGAGCACCAAAGTCAATTACAGTCAAAG
TTATTGCTAGCCCAGACAGAAGATTCGCCGTCTGGAGAGGAGGTTCCACCCTTACTTCAC
TTT-CAGCATTCGCTTCAATGTGGATTACCAAGGAAGACTACGACGAACACGGAGCCCAA
ATTGTTCATAGAAAATGC------------------------------------------
------------------------------------------------------------
------------------------------------------------------------
------------------------------------------------------------
------------------------------------------------------------
------------------------------------------------------------
------------------------------------------------------------
------------------------------------------------------------
------------------------------------------------------------
------------------------------------------------------------
------------------------------------------------------------
------------------------------------------------------------
------------------------------------------------------------
------------------------------------------------------------
------------------------------------------------------------
------------------------------------------------------------
------------------------------------------------------------
------------------------------------------------------------
------------------------------------------------------------
--------------------------------
>Mn20_01-6-T7
------------------------------------------------------------
------------------------------------------------------------
------------------------------------------------------------
------------------------------------------------------------
------------------------------------------------------------
------------------------------------------------------------
------------------------------------------------------------
------------------------------------------------------------
------------------------------------------------------------
------------------------------------------------------------
------------------------------------------------------------
------------------------------------------------------------
------------------------------------------------------------
------------------------------------------------------------
------------------------------------------------------------
------------------------------------------------------------
-------------------------------------------------------GC-TG
AGA-TGGAAATC-GTT-AGAGACATCAAAGAAA-AGTTATGCTTTGTT------------
----------------GCTTTG-GATTACGAGTCT-GCTCT-T-A-AG-CA--ATC-TC-
-ATGA--TAGCGCCCA-ATTCGAGAAGAACT-ACGAA-CCCCCAGATGGTAAAGTCATTA
CCATTGGTAACGAAAGATTCAGATGCCC-CGAATATTTGTTCAAGCCACTCGAAATGAAC
GGGAGA------------------------------------------------------
----------GAGCTTAGTTCAATCC-AAGATTTGACTTACAATTCAATCTAAGAGTGCG
ATGTTGATGTCAGAAGAGATCTCTATCAAA-ACATCATTCTATCTGGAGGTACCACTATG
TGCGAAGGTATT------------------------------------------------
-GGAGAAAGACTCCTCAAGGAA--------------------------------------
------------------------------------------------------------
------------------------------------------------------------
------------------------------------------------------------
------------------------------------------------------------
------------------------------------------------------------
------------------------------------------------------------
------------------------------------------------------------
------------------------------------------------------------
------------------------------------------------------------
------------------------------------------------------------
------------------------------------------------------------
------------------------------------------------------------
------------------------------------------------------------
------------------------------------------------------------
------------------------------------------------------------
------------------------------------------------------------
------------------------------------------------------------
------------------------------------------------------------
------------------------------------------------------------
------------------------------------------------------------
------------------------------------------------------------
--------------------------------
>Mn20_01-2-T7
------------------------------------------------------------
------------------------------------------------------------
------------------------------------------------------------
------------------------------------------------------------
------------------------------------------------------------
------------------------------------------------------------
------------------------------------------------------------
------------------------------------------------------------
------------------------------------------------------------
------------------------------------------------------------
------------------------------------------------------------
------------------------------------------------------------
------------------------------------------------------------
------------------------------------------------------------
------------------------------------------------------------
------------------------------------------------------------
-------------------------------------------------------GC-TG
AGA-TGGAAATC-GTT-AGAGACATCAAAGAAA-AGTTATGCTTTGTT------------
----------------GCTTTG-GATTACGAGTCT-GCTCT-T-A-AG-CA--ATC-TC-
-ATGA--TAGCGCCCA-ATTCGAGAAGAACT-ACGAA-CTCCCAGATGGTAAAGTCATTA
CTATTGGTAACGAAAGATTCAGATGCCC-CGAATATTTGTTCAAGCCACTCGAAATGAAC
GGGAGA------------------------------------------------------
----------GAGCTTAGTTCAATCC-AAGATTTGACTTACAATTCAATCTAAGAGTGCG
ATGTTGATGTCAGAAGAGATCTCTATCAAA-ACATCATTCTATCTGGAGGTACCACTATG
TGCGAAGGTATT------------------------------------------------
-GGAGAAAGACTCCTCAAGGAA--------------------------------------
------------------------------------------------------------
------------------------------------------------------------
------------------------------------------------------------
------------------------------------------------------------
------------------------------------------------------------
------------------------------------------------------------
------------------------------------------------------------
------------------------------------------------------------
------------------------------------------------------------
------------------------------------------------------------
------------------------------------------------------------
------------------------------------------------------------
------------------------------------------------------------
------------------------------------------------------------
------------------------------------------------------------
------------------------------------------------------------
------------------------------------------------------------
------------------------------------------------------------
------------------------------------------------------------
------------------------------------------------------------
------------------------------------------------------------
--------------------------------
>Mn20_01-34-T7
------------------------------------------------------------
------------------------------------------------------------
------------------------------------------------------------
------------------------------------------------------------
------------------------------------------------------------
------------------------------------------------------------
------------------------------------------------------------
------------------------------------------------------------
------------------------------------------------------------
------------------------------------------------------------
------------------------------------------------------------
------------------------------------------------------------
------------------------------------------------------------
------------------------------------------------------------
------------------------------------------------------------
------------------------------------------------------------
-------------------------------------------------------GC-TG
AGA-TGGAAATC-GTT-AGAGACATCAGGGAAA-AGCTTTGCTTCGTT------------
----------------GCTTTG-GACTACGAATCT-GCCCT-C-A-AG-CA--ATC-CC-
-ACGA--CAGCTCCCA-ATTCGAAAAGAACT-ACGAA-CTTCCAGACGGTAAGGTCATCA
CCATCGGTAACGAAAGATTCAGATGCCC-AGAGTACCTCTTCAAGCCACTCGAGATGAAC
GGGAGA------------------------------------------------------
----------GAGCTCTCCTCAATCC-AAGACTTGACCTACAACTCAATCCAAGAGTGCG
ATGTTGATGTCAGAAGAGACCTCTATCAAA-ACATCATCCTCTCAGGAGGTACCACCATG
TACGAAGGTATT------------------------------------------------
-GGTGAGAGACTTTTGAAAGAAATTGA-AAACAGAGCACCAAAGTCCATTACTGTCAAAG
TTATTGCCAGCCCAGACAGAAGATTCGCCGTATGGAGAGGAGGTTCCACCCTTACATCTC
TCT-CAACCTTCGCCAGCATGTGGATCACCAAGGAAGACTATGACGA-------------
------------------------------------------------------------
------------------------------------------------------------
------------------------------------------------------------
------------------------------------------------------------
------------------------------------------------------------
------------------------CTCCGGATCCATTATCAATAACGCAAG-TTTGT-GA
------------------------------------------------------------
------------------------------------------------------------
------------------------------------------------------------
------------------------------------------------------------
------------------------------------------------------------
------------------------------------------------------------
------------------------------------------------------------
------------------------------------------------------------
------------------------------------------------------------
------------------------------------------------------------
------------------------------------------------------------
------------------------------------------------------------
------------------------------------------------------------
--------------------------------
>Mn20_01-61-T7
------------------------------------------------------------
------------------------------------------------------------
------------------------------------------------------------
------------------------------------------------------------
------------------------------------------------------------
------------------------------------------------------------
------------------------------------------------------------
------------------------------------------------------------
------------------------------------------------------------
------------------------------------------------------------
------------------------------------------------------------
------------------------------------------------------------
------------------------------------------------------------
------------------------------------------------------------
------------------------------------------------------------
------------------------------------------------------------
-------------------------------------------------------GC-TG
AGA-TGGAAATC-GTT-AGAGACATCAAGGAAA-AGCTTTGCTTCGTT------------
----------------GCTTTG-GACTACGAATCT-GCCCT-C-A-AG-CA--ATC-CC-
-ACGA--CAGCTCCCA-ATTCGAAAAGAACT-ACGAA-CTTCCAGACGGTAAGGTCATCA
CCATCGGTAACGAAAGATTCAGATGCCC-AGAGTACCTCTTCAAGCCACTCGAGATGAAC
GGAAGA------------------------------------------------------
----------GAGCTCTCCTCAATCC-AAGACTTGACCTACAACTCAATCCAAGAGTGCG
ATGTTGATGTCAGAAGAGACCTCTATCAAA-ACATCATCCTCTCAGGAGGTACCACCATG
TACGAAGGTATT------------------------------------------------
-GGTGAGAGACTTTTGAAAGAAATTGA-AAACAGAGCACCAAAGTCCATTACTGTCAAAG
TTATTGCCAGCCCAGACAGAAGATTCGCCGTATGGAGAGGAGGTTCCA------------
------------------------------------------------------------
------------------------------------------------------------
------------------------------------------------------------
------------------------------------------------------------
------------------------------------------------------------
------------------------------------------------------------
--------------GCCTTGACGACTCCGGATCCATTATCAATAACGCAAG-TTTGTTGA
------------------------------------------------------------
------------------------------------------------------------
------------------------------------------------------------
------------------------------------------------------------
------------------------------------------------------------
------------------------------------------------------------
------------------------------------------------------------
------------------------------------------------------------
------------------------------------------------------------
------------------------------------------------------------
------------------------------------------------------------
------------------------------------------------------------
------------------------------------------------------------
--------------------------------
>Mn20_01-56-T7
------------------------------------------------------------
------------------------------------------------------------
------------------------------------------------------------
------------------------------------------------------------
------------------------------------------------------------
------------------------------------------------------------
------------------------------------------------------------
------------------------------------------------------------
------------------------------------------------------------
------------------------------------------------------------
------------------------------------------------------------
------------------------------------------------------------
------------------------------------------------------------
------------------------------------------------------------
------------------------------------------------------------
------------------------------------------------------------
------------------------------------------------------------
---------ATC-GTT-AGAGACATCAAGGAAA-AGCTTTGCTTCGTT------------
----------------GCTTTG-GACTACGAATCT-GCCCT-C-A-AG-CA--ATC-CC-
-ATGA--CAGCTCCCA-ATTCGAAAAGAACT-ACGAA-CTTCCAGACGGTAAGGTCATCA
CCATCGGTAACGAAAGATTCAGATGCCC-AGAGTACCTCTTCAAGCCACTCGAGATGAAC
GGAAGA------------------------------------------------------
----------GAGCTCTCCTCAATCC-AAGACTTGACCTACAACTCAATCCAAGAGTGCG
ATGTTGATGTCAGAAGAGACCTCTATCAAA-ACATCATCCTCTCAGGAGGTACCACAATG
TACGAAGGTATT------------------------------------------------
-GGTGAGAGACTCTTGAAAGAAATTGA-AAACAGAGCACCAAAGTCCATTACTGTCAAAG
TTATTGCCAGCCCAGACAGAAGATTCGCCGTATGGAGAGGAGGTTCCACCCTTACATCTC
TCT-CAACCTTCGCCAGCATGTGGATCACCAAGGAAGACTATGACGAACACGGAGCCCAA
ATCGTTCACAGAAAATGC--------------------------------ATCTGAGCAA
TCTAGAATTATAGTATGGTTAATTTAT---------------------------------
----------------GTTGAATACTCAAGGTAAGGAGCCCTCCGAATCATATCATATAA
TAATG-TTGCCAAGGACAGGTT-GAATGAGGTTGGTGAGTTGTGTGCCCTATCTCGTTTA
TTCATAAATATTAAATGCAAATTCCACTTATTTATACTAAATTCCATCAAATCTACTAAA
TTTATGTTAAACCAGCCTTGACGACTCCGGATCCATTATCAATAACGCAAG--TTGT---
------------------------------------------------------------
------------------------------------------------------------
------------------------------------------------------------
------------------------------------------------------------
------------------------------------------------------------
------------------------------------------------------------
------------------------------------------------------------
------------------------------------------------------------
------------------------------------------------------------
------------------------------------------------------------
------------------------------------------------------------
------------------------------------------------------------
------------------------------------------------------------
--------------------------------
>Mn20_01-10-T7
------------------------------------------------------------
------------------------------------------------------------
------------------------------------------------------------
------------------------------------------------------------
------------------------------------------------------------
------------------------------------------------------------
------------------------------------------------------------
------------------------------------------------------------
------------------------------------------------------------
------------------------------------------------------------
------------------------------------------------------------
------------------------------------------------------------
------------------------------------------------------------
------------------------------------------------------------
------------------------------------------------------------
------------------------------------------------------------
-------------------------------------------------------GC-TG
AGA-TGGAAATC-GTT-AGAGACATCAAGGAAA-AGCTTTGCTTCGTT------------
----------------GCTTTG-GACTACGAATCT-GCCCT-C-A-AG-CA--ATC-CC-
-ACGA--CAGCTCCCA-ATTCGAAAAGAACT-ACGAA-CTTCCAGACGGTAAGGTCATCA
CCATCGGTAACGAAAGATTCAGATGCCC-AGAGTACCTCTTCAAGCCACTCGAGATGAAC
GGAAGATTTCTTCCTTTAATTT--------------------------------------
------AAGAGAGCTCTCCTCAATCC-AAGACTTGAC-----------------------
------------------------------------------------------------
------------------------------------------------------------
------------------------------------------------------------
------------------------------------------------------------
------------------------------------------------------------
------------------------------------------------------------
------------------------------------------------------------
------------------------------------------------------------
------------------------------------------------------------
------------------------------------------------------------
----------------------GACTCCGGATCCATTATCAATAACGCAAG-TTTGT-GA
------------------------------------------------------------
------------------------------------------------------------
------------------------------------------------------------
------------------------------------------------------------
------------------------------------------------------------
------------------------------------------------------------
------------------------------------------------------------
------------------------------------------------------------
------------------------------------------------------------
------------------------------------------------------------
------------------------------------------------------------
------------------------------------------------------------
------------------------------------------------------------
--------------------------------
>Mn20_01-35-T7
------------------------------------------------------------
------------------------------------------------------------
------------------------------------------------------------
------------------------------------------------------------
------------------------------------------------------------
------------------------------------------------------------
------------------------------------------------------------
------------------------------------------------------------
------------------------------------------------------------
------------------------------------------------------------
------------------------------------------------------------
------------------------------------------------------------
------------------------------------------------------------
------------------------------------------------------------
------------------------------------------------------------
------------------------------------------------------------
-------------------------------------------------------GC-TG
AGA-TGGAAATC-GTT-AGAGACATCAAGGAAA-AGCTTTGCTTCGTT------------
----------------GCTTTG-GACTACGAATCT-GCCCT-C-A-AG-CA--ATC-CC-
-ACGA--CAGCTCCCA-ATTCGAAAAGAACT-ACGAA-CTTCCAGACGGTAAGGTCATCA
CCATCGGTAACGAAAGATTCAGATGCCC-AGAGTACCTCTTCAAGCCACTCGAGATGAAC
GGAAGA------------------------------------------------------
----------GAGCTCTCCTCAATCC-AAGACTTGACCTACAACTCAATCCAAGAGTGCG
ATGTTGATGTCAGAAGAGACCTCTATCAAA-ACATCATCCTCTCAGGAGGTACCACCATG
TACGAAGGTATT------------------------------------------------
-GGTGAGAGACTCTTGAAAGAAATTGA-AAACAGAGCACCAAAGTCCATTACTGTCAAAG
TTATTGCCAGCC------------------------------------------------
------------------------------------------------------------
------------------------------------------------------------
------------------------------------------------------------
------------------------------------------------------------
------------------------------------------------------------
------------------------------------------------------------
-----------------TTGACGACTCCGGATCCATTATCAATAACGCAAG-TTTGT-GA
A-----------------------------------------------------------
------------------------------------------------------------
------------------------------------------------------------
------------------------------------------------------------
------------------------------------------------------------
------------------------------------------------------------
------------------------------------------------------------
------------------------------------------------------------
------------------------------------------------------------
------------------------------------------------------------
------------------------------------------------------------
------------------------------------------------------------
------------------------------------------------------------
--------------------------------
>Mn20_01-36-T7
------------------------------------------------------------
------------------------------------------------------------
------------------------------------------------------------
------------------------------------------------------------
------------------------------------------------------------
------------------------------------------------------------
------------------------------------------------------------
------------------------------------------------------------
------------------------------------------------------------
------------------------------------------------------------
------------------------------------------------------------
------------------------------------------------------------
------------------------------------------------------------
------------------------------------------------------------
------------------------------------------------------------
------------------------------------------------------------
-------------------------------------------------------GC-TG
AGA-TGGAAATC-GTT-AGAGACATCAAGGAAA-AGCTTTGCTTCGTT------------
----------------GCTTTG-GACTACGAATCT-GCCCT-C-A-AG-CA--ATC-CC-
-ACGA--CAGCTCCCA-ATTCGAAAAGAACT-ACGAA-CTTCCAGACGGTAAGGTCATCA
CCATCGGTAACGAAAGATTCAGATGCCC-AGAGTACCTCTTCAAGCCACTCGAGATGAAC
GGAAGA------------------------------------------------------
----------GAGCTCTCCTCAATCC-AAGACTTGACCTACAACTCAATCCAAGAGTGCG
ATGTTGATGTCAGAAGAGACCTCTATCAAA-ACATCATCCTCTCAGGAGGTACCACCATG
TACGAAGGTATT------------------------------------------------
-GGTGAGAGACTTTTGAAAGAAATTGA-AAACAGAGCACCAAAGTCCATTACTGTCAAAG
TTATTGCCAGCC------------------------------------------------
------------------------------------------------------------
------------------------------------------------------------
------------------------------------------------------------
------------------------------------------------------------
------------------------------------------------------------
------------------------------------------------------------
-----------------TTGACGACTCCGGATCCATTATCAATAACGCAAG-TTTGTTGA
------------------------------------------------------------
------------------------------------------------------------
------------------------------------------------------------
------------------------------------------------------------
------------------------------------------------------------
------------------------------------------------------------
------------------------------------------------------------
------------------------------------------------------------
------------------------------------------------------------
------------------------------------------------------------
------------------------------------------------------------
------------------------------------------------------------
------------------------------------------------------------
--------------------------------
>Mn20_01-31-T7
------------------------------------------------------------
------------------------------------------------------------
------------------------------------------------------------
------------------------------------------------------------
------------------------------------------------------------
------------------------------------------------------------
------------------------------------------------------------
------------------------------------------------------------
------------------------------------------------------------
------------------------------------------------------------
------------------------------------------------------------
------------------------------------------------------------
------------------------------------------------------------
------------------------------------------------------------
------------------------------------------------------------
------------------------------------------------------------
------------------------------------------------------TGC-TG
AGA-TGGAAATC-GTT-AGAGACATCAAGGAAA-AGCTTTGCTTCGTT------------
----------------GCTTTG-GACTACGAATCT-GCCCT-C-A-AG-CA--ATC-CC-
-ACGA--CAGCTCCCA-ATTCGAAAAGAACT-ACGAA-CTTCCAGACGGTAAGGTCATCA
CCATCGGTAACGAAAGATTCAGATGCCC-AGAGTACCTCTTCAAGCCACTCGAGATGAAC
GGAAGA------------------------------------------------------
----------GAGCTCTCCTCAATCC-AAGACTTGACCTACAACTCAATCCAAGAGTGCG
ATGTTGATGTCAGAAGAGACCTCTATCAAA-ACATCATCCTCTCAGGAGGTACCACCATG
TACGAAGGTATT------------------------------------------------
-GGTGAGAGACTCTTGAAAGAAATTGA-AAACAGAGCACCAAAGTCCATTACTGTCAAAG
TTATTGCCAGCC------------------------------------------------
------------------------------------------------------------
------------------------------------------------------------
------------------------------------------------------------
------------------------------------------------------------
------------------------------------------------------------
------------------------------------------------------------
-----------------TTGACGACTCCGGATCCATTATCAATAACGCAAG-TTTGTTGA
A-----------------------------------------------------------
------------------------------------------------------------
------------------------------------------------------------
------------------------------------------------------------
------------------------------------------------------------
------------------------------------------------------------
------------------------------------------------------------
------------------------------------------------------------
------------------------------------------------------------
------------------------------------------------------------
------------------------------------------------------------
------------------------------------------------------------
------------------------------------------------------------
--------------------------------
>Mn20_01-33-T7
------------------------------------------------------------
------------------------------------------------------------
------------------------------------------------------------
------------------------------------------------------------
------------------------------------------------------------
------------------------------------------------------------
------------------------------------------------------------
------------------------------------------------------------
------------------------------------------------------------
------------------------------------------------------------
------------------------------------------------------------
------------------------------------------------------------
------------------------------------------------------------
------------------------------------------------------------
------------------------------------------------------------
------------------------------------------------------------
-------------------------------------------------------GC-TG
AGA-TGGAAATC-GTT-AGAGACATCAAGGAAA-AGCTTTGCTTCGTT------------
----------------GCTTTG-GACTACGAATCT-GCCCT-C-A-AG-CA--ATC-CC-
-ACGA--CAGCTCCCA-ATTCGAAAAGAACT-ACGAA-CTTCCAGACGGTAAGGTCATCA
CCATCGGTAACGAAAGATTCAGATGCCC-AGAGTACCTCTTCAAGCCACTCGAGATGAAC
GGAAGA------------------------------------------------------
----------GAGCTCTCCTCAATCC-AAGACTTGACCTACAACTCAATCCAAGAGTGCG
ATGTTGATGTCAGAAGAGACCTCTATCAAA-ACATCATCCTCTCAGGAGGTACCACCATG
TACGAAGGTATT------------------------------------------------
-GGTGAGAGACTCTTGAAAGAAATTGA-AAACAGAGCACCAAAGTCCATTACTGTCAAAG
TTATTGCCAGCC------------------------------------------------
------------------------------------------------------------
------------------------------------------------------------
------------------------------------------------------------
------------------------------------------------------------
------------------------------------------------------------
------------------------------------------------------------
-----------------TTGACGACTCCGGATCCATTATCAATAACGCAAG-TTTGTTGA
------------------------------------------------------------
------------------------------------------------------------
------------------------------------------------------------
------------------------------------------------------------
------------------------------------------------------------
------------------------------------------------------------
------------------------------------------------------------
------------------------------------------------------------
------------------------------------------------------------
------------------------------------------------------------
------------------------------------------------------------
------------------------------------------------------------
------------------------------------------------------------
--------------------------------
>Mn20_01-30-T7
------------------------------------------------------------
------------------------------------------------------------
------------------------------------------------------------
------------------------------------------------------------
------------------------------------------------------------
------------------------------------------------------------
------------------------------------------------------------
------------------------------------------------------------
------------------------------------------------------------
------------------------------------------------------------
------------------------------------------------------------
------------------------------------------------------------
------------------------------------------------------------
------------------------------------------------------------
------------------------------------------------------------
------------------------------------------------------------
------------------------------------------------------TGC-TG
AGA-TGGAAATC-GTT-AGAGACATCAAAGAAA-AGTTATGCTTTGTT------------
----------------GCTTTG-GATTACGAGTCT-GCTCT-T-A-AG-CA--ATC-TC-
-ATGA--TAGCGCCCA-ATTCGAGAAGAACT-ACGAA-CTCCCAGATGGTAAAGTCATTA
CCATTGGTAACGAAAGATTCAGATGCCC-CGAATATTTGTTCAAGCCACTCGAAATGAAC
GGAAGA------------------------------------------------------
----------GAGCTTAGTTCAATCC-AAGATTTGACCTACAATTCAATCTAAGAGTGCG
ATGTTGATGTCAGAAGAGATCTCTATCAAA-ACATCATTCTATCTGGAGGTACCACTATG
TACGAAGGTATT------------------------------------------------
-GGAGAAAGACTCCTCAAGGAAATCGA-AAACAGAGCACCAAAGTCAATTACAGCCAAAG
TTATTGCCAGCCCAGACAGAAGATTCGCCGTCTGGAGAGGAGGTTCCACCCTTACTTCAC
TTT-CAACATTCGCTTCAATGTGGATTACCAAGGAAGACTACGACGAACACGGAGCCCAA
ATTGTTCATAGAAAATGC--------------------------------ATCTGAGCAA
------------------------------------------------------------
------------------------------------------------------------
------------------------------------------------------------
------------------------------------------------------------
------------------------------------------------------------
------------------------------------------------------------
------------------------------------------------------------
------------------------------------------------------------
------------------------------------------------------------
------------------------------------------------------------
------------------------------------------------------------
------------------------------------------------------------
------------------------------------------------------------
------------------------------------------------------------
------------------------------------------------------------
------------------------------------------------------------
------------------------------------------------------------
------------------------------------------------------------
--------------------------------
>Mn20_01-12-T7
------------------------------------------------------------
------------------------------------------------------------
------------------------------------------------------------
------------------------------------------------------------
------------------------------------------------------------
------------------------------------------------------------
------------------------------------------------------------
------------------------------------------------------------
------------------------------------------------------------
------------------------------------------------------------
------------------------------------------------------------
------------------------------------------------------------
------------------------------------------------------------
------------------------------------------------------------
------------------------------------------------------------
------------------------------------------------------------
-------------------------------------------------------GC-TG
AGA-TGGAAATC-GTT-AGAGACATCAAGGAAA-AGCTTTGCTT----------------
--------------------TG-GACTACGAATCT-GCCCT-T-A-AG-CA--ATC-CC-
-ACGA--CAGCTCCCA-ATTCGAAAAGAACT-ACGAA-CTTCCAGACGGTAAGGTCATCA
CCATCGGTAACGAAAGATTCAGATGCCC-AGAGTACCTCTTCAAGCCACTCGAGATGAAC
GGAAGATTTCTTCCTTTAATTT--------------------------------------
------AAGAGAGCTCTCCTCAATCC-AAGACTTGAC-----------------------
------------------------------------------------------------
------------------------------------------------------------
------------------------------------------------------------
------------------------------------------------------------
------------------------------------------------------------
------------------------------------------------------------
------------------------------------------------------------
------------------------------------------------------------
------------------------------------------------------------
------------------------------------------------------------
----------------------GACTCCGGATCCATTATCAATAACGCAAG-TTTGTTGA
------------------------------------------------------------
------------------------------------------------------------
------------------------------------------------------------
------------------------------------------------------------
------------------------------------------------------------
------------------------------------------------------------
------------------------------------------------------------
------------------------------------------------------------
------------------------------------------------------------
------------------------------------------------------------
------------------------------------------------------------
------------------------------------------------------------
------------------------------------------------------------
--------------------------------
>Mn20_01-11-T7
------------------------------------------------------------
------------------------------------------------------------
------------------------------------------------------------
------------------------------------------------------------
------------------------------------------------------------
------------------------------------------------------------
------------------------------------------------------------
------------------------------------------------------------
------------------------------------------------------------
------------------------------------------------------------
------------------------------------------------------------
------------------------------------------------------------
------------------------------------------------------------
------------------------------------------------------------
------------------------------------------------------------
------------------------------------------------------------
------------------------------------------------------GGC-TG
AGA-TGGAAATC-GTT-AGAGACATCAAGGAAA-AGCTTTG-------------------
-----------------------GTCTACGAATCT-GCCCT-C-A-AG-CA--ATC-CC-
-ATGA--CAGCTCCCA-ATTCGAAAAGAACT-ACGAA-CTTCCAGACGGTAAGGTCATCT
CCATCGGTAACGAAAGATTCAGATGCCC-AGAGTACCTCTTCAAGCCACTCGAGATGAAC
GGAAGATTACATCCTTAATTAATTTAAAATTATAGAACGAAGTATAAGTTAAATGTATTA
-AATTTAAGAGAGCTCTCCTCAATCC-AAGACTTGACCTACAACTCAATCCAAGAGTGCG
ATGTTGATGTCAGAAGAGACCTCTATCAAA-ACATCATCCTCTCAGGAGGTACCACAATG
TACGAAGGTATT------------------------------------------------
-GGTGAGAGACTCTTGAAAGAAATTGA-AAACAGAGCACCAAAGTCCATTACTGTCAAAG
TTATTGCCAGCCCAGACAGAAGATTCGCCGTATGGAGAGGAGGTTCCACCCTTACATCTC
TCT-CAACCTTCGCCAGCATGTGGATCACCAAGGAAGACTATGACGAACACGGAGCCCAA
ATCGTTCACAGAAAGTGC--------------------------------ATCTGAGCAA
TCTAGAATTATAGTATGGTTAATTTAT---------------------------------
----------------GTTGAATACTCAAGGTAAGGAGCCCTCCGAATCATATCATATAA
TAATG-TTGCCAAGGACAGGTT-GAATGAGGTTGGTGAGTTGTGTGCCCTATCTCGTTTA
TTCATAAATATTAAATGCAAATTCCACTTATTTATACTAAATTCCATCAAATCTACTAAA
TTTATGTTAAACCAGCCTTGACGACTCCGGATCCATTATCAATAACGCAAG-TTTGT-GA
A-----------------------------------------------------------
------------------------------------------------------------
------------------------------------------------------------
------------------------------------------------------------
------------------------------------------------------------
------------------------------------------------------------
------------------------------------------------------------
------------------------------------------------------------
------------------------------------------------------------
------------------------------------------------------------
------------------------------------------------------------
------------------------------------------------------------
------------------------------------------------------------
--------------------------------
>Mn20_01-22-T7
------------------------------------------------------------
------------------------------------------------------------
------------------------------------------------------------
------------------------------------------------------------
------------------------------------------------------------
------------------------------------------------------------
------------------------------------------------------------
------------------------------------------------------------
------------------------------------------------------------
------------------------------------------------------------
------------------------------------------------------------
------------------------------------------------------------
------------------------------------------------------------
------------------------------------------------------------
------------------------------------------------------------
------------------------------------------------------------
-------------------------------------------------------GC-TG
AGA-TGGAAATC-GTT-AGAGACATCAAGGAAA-AGCTTTGCTTCGTTCAATCATTATTA
AAT---------------------------------------------------------
------------------------------------------------------------
------------------------------------------------------------
------------------------------------------------------------
------------------------------------------------------------
------------------------------------------------------------
------------------------------------------------------------
------------------------------------------------------------
------------------------------------------------------------
------------------------------------------------------------
------------------------------------------------------------
------------------------------------------------------------
------------------------------------------------------------
------------------------------------------------------------
----------------GCAAATTCCACTTATTTATACTAAATTCCATCAAATCTACTAAA
TTTATGT-AAACCAGCCTTGACGACTCCGGATCCATTATCAATAACGCAAG-TTTGT-GA
A-----------------------------------------------------------
------------------------------------------------------------
------------------------------------------------------------
------------------------------------------------------------
------------------------------------------------------------
------------------------------------------------------------
------------------------------------------------------------
------------------------------------------------------------
------------------------------------------------------------
------------------------------------------------------------
------------------------------------------------------------
------------------------------------------------------------
------------------------------------------------------------
--------------------------------
>Mn20_01-9-T7
------------------------------------------------------------
------------------------------------------------------------
------------------------------------------------------------
------------------------------------------------------------
------------------------------------------------------------
------------------------------------------------------------
------------------------------------------------------------
------------------------------------------------------------
------------------------------------------------------------
------------------------------------------------------------
------------------------------------------------------------
------------------------------------------------------------
------------------------------------------------------------
------------------------------------------------------------
------------------------------------------------------------
------------------------------------------------------------
------------------------------------------------------------
------------------------------------------------------------
-------------GTGGTTTAG-GACTACGAATCTCGCCCT-C-A-AG-CA--ATC-CC-
-ATGA--CAGCTCCCA-ATTCGAAAAGAACT-ACGAA-CTTCCAGACGGTGAGGTCATCA
CCATCGGTAACGAAAGATTCAGATGCCC-AGAGTACCTCTTCAAGCCACTCGAGATGAAC
GGAAGA------------------------------------------------------
----------GAGCTCTCCTCAATCC-AAGACTTGACCTACAACTCAATCCAAGAGTGCG
ATGTTGATGTCAGAAGAGACCTCTATCAAA-ACATCATCCTCTCAGGAGGTACCACAATG
TACGAAGGTATT------------------------------------------------
-GGTGAGAGACTCTTGAAAGAAATTGA-AAACAGAGCACCAAAGTCCATTACTGTCAAAG
TTATTGCCAGCCCAGACAGAAGATTCGCCGTATGGAGAGGAGGTTCCACCCTTACATCTC
TCT-CAACCTTCGCCAGCATGTGGACCACCAAGGAAGACTATGACGAACACGGAGCCCAA
ATCGTTCACAGAAAGTGC--------------------------------ATCTGAGCAA
TCTAGAATTATAGTATGGTTAATTTAT---------------------------------
----------------GTTGAATACTCAAGGTAAGGAGCCCTCCGAATCATATCATATAA
TAATG-TTGCCAAGGACAGGTT-GAATGAGGTTGGTGAGTTGTGTGCCCTATCTCGTTTA
TTCATAAATATTAAATGCAAATTCCACTTA------------------------------
----TGTTAAACCAGCCTTGACGACTCCGGATCCATTATCAATAACGCAAGGTTTGTTGA
------------------------------------------------------------
------------------------------------------------------------
------------------------------------------------------------
------------------------------------------------------------
------------------------------------------------------------
------------------------------------------------------------
------------------------------------------------------------
------------------------------------------------------------
------------------------------------------------------------
------------------------------------------------------------
------------------------------------------------------------
------------------------------------------------------------
------------------------------------------------------------
--------------------------------
>Mn20_01-58-T7
------------------------------------------------------------
------------------------------------------------------------
------------------------------------------------------------
------------------------------------------------------------
------------------------------------------------------------
------------------------------------------------------------
------------------------------------------------------------
------------------------------------------------------------
------------------------------------------------------------
------------------------------------------------------------
------------------------------------------------------------
------------------------------------------------------------
------------------------------------------------------------
------------------------------------------------------------
------------------------------------------------------------
------------------------------------------------------------
------------------------------------------------------------
------------------------------------------------------------
------------------------------------------------------------
------------------------------------------------------------
-CATTGGGAACGAGAGATTCAGAGGCCC-CGAGTATTTGTGCACGCCGCACGAGATGAAC
GGGAGA------------------------------------------------------
----------GAGCGAAGTGTAGATC-CCGGGTTGGCCTCAGATTCAATCTAAGAGAGTG
ATGTTTAGGTCAGAGGAGATCTCTATCAAA-ACATCATTCTATCTGGAGGTACCACTATG
TGCGAAGGTATT------------------------------------------------
-GGAGAAAGACTCCTCAAGGAAATCGA-AAACAGAGCACCAAAGTCAATTACAGTCAAAG
TTATTGCTAGCCCAGACAGAAGATTCGCCGTCTGGAGAGGAGGTTCCACCCTTACTTCAC
TTT-CAACATTCGCTTCAATGTGGATTACCAAGGAAGACTACGACGAACACGGAGCCCAA
ATTGTTCATAGAAAATGC------------------------------------------
------------------------------------------------------------
------------------------------------------------------------
------------------------------------------------------------
------------------------------------------------------------
------------------------------------------------------------
------------------------------------------------------------
------------------------------------------------------------
------------------------------------------------------------
------------------------------------------------------------
------------------------------------------------------------
------------------------------------------------------------
------------------------------------------------------------
------------------------------------------------------------
------------------------------------------------------------
------------------------------------------------------------
------------------------------------------------------------
------------------------------------------------------------
------------------------------------------------------------
--------------------------------
>Mn20_01-19-T7
------------------------------------------------------------
------------------------------------------------------------
------------------------------------------------------------
------------------------------------------------------------
------------------------------------------------------------
------------------------------------------------------------
------------------------------------------------------------
------------------------------------------------------------
------------------------------------------------------------
------------------------------------------------------------
------------------------------------------------------------
------------------------------------------------------------
------------------------------------------------------------
------------------------------------------------------------
------------------------------------------------------------
------------------------------------------------------------
------------------------------------------------------------
------------------------------------------------------------
------------------------------------------------------------
------------------------------------------------------------
------------------------------------------------------------
------------------------------------------------------------
------------------------------------------------------------
------------------------------------------------------------
------------------------------------------------------------
-------AGACTCTTGAAAGAAATTGA-AAACAGAGCACCAAAGTCCATTACTGTCAAAG
TTATTGCCAGCCCAGACAGAAGATTCGCCGTATGGAGAGGAGGTTCCACCCTTACATCTC
TCT-CAACCTTCGCCAGCATGTGGATCACCAAGGAAGACTATGACGAACACGGAGCCCAA
ATCGTTCACAGAAAGTGCTTACTAATAATAGCAT------------------CTGAGCAA
TCTAGAATTATAGTATGGTTAATTTAT---------------------------------
----------------GTTGAATACTCAAGGTAAGGAGCCCTCCGAATCATATCATATAA
TAATG-TTGCCAAGGACAGGTT-GAATGAGGTTGGTGAGTTGTGTGCCCTATCTCGTTTA
TTCATAAATATTAAATACAAATTCCACTTATTTATACTAAATTCCATCAAATCTACTAAA
TTTATGTTAAACCAGCCTTGACGACTCCGGATCCATTATCAATAACGCAAG--TTGT-GA
------------------------------------------------------------
------------------------------------------------------------
------------------------------------------------------------
------------------------------------------------------------
------------------------------------------------------------
------------------------------------------------------------
------------------------------------------------------------
------------------------------------------------------------
------------------------------------------------------------
------------------------------------------------------------
------------------------------------------------------------
------------------------------------------------------------
------------------------------------------------------------
--------------------------------
>Mn1001-16-T7.fasta
------------------------------------------------------------
------------------------------------------------------------
------------------------------------------------------------
------------------------------------------------------------
------------------------------------------------------------
------------------------------------------------------------
------------------------------------------------------------
------------------------------------------------------------
------------------------------------------------------------
------------------------------------------------------------
------------------------------------------------------------
------------------------------------------------------------
------------------------------------------------------------
------------------------------------------------------------
------------------------------------------------------------
------------------------------------------------------------
------------------------------------------------------------
------------------------------------------------------------
------------------------------------------------------------
------------------------------------------------------------
------------------------------------------------------------
------------------------------------------------------------
------------------------------------------------------------
------------------------------------------------------------
------------------------------------------------------------
------------------------------------------------------------
------------------------------------------------------------
------------------------------------------------------------
------------------------------------------------GCATCTGAGCAA
TCTAGAATTATAGTATGGTTAATTTAT---------------------------------
----------------GCTGAATACTCAAGGTAAGGAGCCCTCCGAATCATATCATATAA
TAATG-TTGCCAAGGACAGGTT-GAATGAGGTTGGTGAGTTGTGTGCCCTATCTCGTTTA
TTCATAAATATTAAATACAAATTCCA----------------------------------
--------------GCCT------------------------------------------
------------------------------------------------------------
------------------------------------------------------------
------------------------------------------------------------
------------------------------------------------------------
------------------------------------------------------------
------------------------------------------------------------
------------------------------------------------------------
------------------------------------------------------------
------------------------------------------------------------
------------------------------------------------------------
------------------------------------------------------------
------------------------------------------------------------
------------------------------------------------------------
--------------------------------
>Mn7.9.05-10
------------------------------------------------------------
------------------------------------------------------------
------------------------------------------------------------
------------------------------------------------------------
------------------------------------------------------------
------------------------------------------------------------
------------------------------------------------------------
------------------------------------------------------------
------------------------------------------------------------
------------------------------------------------------------
------------------------------------------------------------
------------------------------------------------------------
------------------------------------------------------------
------------------------------------------------------------
------------------------------------------------------------
------------------------------------------------------------
-------------------------------------------------------GC-TG
AGA-TGGAAATC-GTT-AGAGACATCAAGGAAA-AGCTTTGCTT----------------
--------------------TG-GACTACGAATCT-GCCCT-C-A-AG-CA--ATC-CC-
-ACGA--CAGCTCCCA-ATTCGAAAAGAACT-ACGAA-CTTCCAGACGGTAAGGTCATCA
CCATCGGTAACGAAAGATTCAGATGCCC-AGAGTACCTCTTCAAGCCACTCGAGATGAAC
GGAAGA------------------------------------------------------
----------GAGCTCTCCTCAATCC-AAGACTTGACCTACAACTCAATCCAAGAGTGCG
ATGTTGATGTCAGAAGAGACCTCTATCAAA-ACATCATCCTCTCAGGAGGTACCACCATG
TACGAAGGTATT------------------------------------------------
-GGTGAGAGACTCTTGAAAGAAATTGA-AAACAGAGCACCAAAGTCCATTACTGTCAAAG
TTATTGCCAGCCCAGACAGAAGATTCGCCGTATGGTGAGGAGGTTCCACCCTTACATCTC
TCT-CAACCTTCGCCAGCATGTGGATCACCAAGGAAGACTATGACGAGCACGGAGCCCAA
ATTGTTCACAGAAAGTGCTTACTAATAATAGCAT------------------CTGAGCAA
TCTAGAATTATAGTATGGTTAATTTAT---------------------------------
----------------GCTGAATACTCAAGGTAAGGAGCCCTCCGAATCATATCATATAA
TAATG-TTGCCAAGGACAGGTT-GAATGAGGTTGGTGAGTTGTGTGCCCTATCTCGTTTA
TTCATAAATATTAAATACAAATTCCACTTATTTATACTAAATTCCATCAAATCTACTAAA
TTTATGT-AAACCAGCCTTGACGACTCCGGATCCATTATCAATAACGCAAG-TTTGTTGA
TCTGACATCTATCTATCTTTTTCTAGAGATTTAATATATTATTTATCAAG----------
-----------------------------------------------------------A
TATGCCCTTACTTAAATATCCTTGCTAAT-------------------------------
------------------------------------------------------------
------------------------------------------------------------
------------------------------------------------------------
------------------------------------------------------------
------------------------------------------------------------
------------------------------------------------------------
------------------------------------------------------------
------------------------------------------------------------
------------------------------------------------------------
------------------------------------------------------------
--------------------------------
>Mn101005-13
------------------------------------------------------------
------------------------------------------------------------
------------------------------------------------------------
------------------------------------------------------------
------------------------------------------------------------
------------------------------------------------------------
------------------------------------------------------------
------------------------------------------------------------
------------------------------------------------------------
------------------------------------------------------------
------------------------------------------------------------
------------------------------------------------------------
------------------------------------------------------------
------------------------------------------------------------
------------------------------------------------------------
------------------------------------------------------------
-------------------------------------------------------GC-TG
AGA-TGGAAATC-GTT-AGAGACATCAAGGAAA-AGCTTTGCTTCGTT------------
----------------GCTTTG-GACTACGAATCT-GCCCT-C-A-AG-CA--ATC-CC-
-ATGA--CAGCTCCCA-ATTCGAAAAGAACT-ACGAA-CTTCCAGACGGTAAGGTCATCA
CCATCGGTAACGAAAGATTCAGATGCCC-AGAGTACCTCTTCAAGCCACTCGAGATGAAC
GGAAGATTACATCCT---------------------------------------------
--------------------CAATCC-AAGACTTGACCTACAACTCAATCCAAGAGTGCG
ATGTTGATGTCAGAAGAGATCTCTATCAAA-ACATCATCCTCTCAGGAGGTACCACCATG
TACGAAGGTATTCACTAATCATCCCTA-CTAGCTATGCTAATTGATTGTGGTATAATGAT
TGGTGAGAGACTCTTGAAAGAAATTGA-AAACAGAGCACCAAAGTCCATTACTGTCAAAG
TTATTGCCAGCCCAGACAGAAGATTCGCCGTATGGAGAGGAGGTTCCACCCTTACACCTC
TCT-CAACCTTCGCCAGCATGTGGATCACCAAGGAAGAGTATGACGAGCACGGAGCCCAA
ATCGTTCACAGAAAATGC--------------------------------ATCTGAGCAA
TCTAGAATTATAGTATGGTTAATTTAT---------------------------------
----------------GTTGAATACTCAAGGTAAGGAGCCCTCCGAATCATATCATATAA
TAATG-TTGCCAAGGACAGGTT-GAATGAGGTTGGTGAGTTGTGTACCCTATCTCGTTTA
TTCATAAATATTAAATGCAAATTCCACTTATTTATACTAAATTCCATCAAACC-------
-------------AGCCTTGACGACTCCGGATCCATTATCAATAACGCAAG-TTTGTTGA
TCTGACATCTATCTATCTTTTTCTAGAGATTTAATATATTATTTATCAAG----------
-----------------------------------------------------------A
TATGCCCTTACTTAAATATCCTTGCTAAT-------------------------------
------------------------------------------------------------
------------------------------------------------------------
------------------------------------------------------------
------------------------------------------------------------
------------------------------------------------------------
------------------------------------------------------------
------------------------------------------------------------
------------------------------------------------------------
------------------------------------------------------------
------------------------------------------------------------
--------------------------------
>Mn101005-16
------------------------------------------------------------
------------------------------------------------------------
------------------------------------------------------------
------------------------------------------------------------
------------------------------------------------------------
------------------------------------------------------------
------------------------------------------------------------
------------------------------------------------------------
------------------------------------------------------------
------------------------------------------------------------
------------------------------------------------------------
------------------------------------------------------------
------------------------------------------------------------
------------------------------------------------------------
------------------------------------------------------------
------------------------------------------------------------
------------------------------------------------------------
------------------------------------------------------------
------------------------------------------------------------
------------------------------------------------------------
------------------------------------------------------------
------------------------------------------------------------
----------------------------AGACTTGACCTACAACTCAATCCAAGAGTGCG
ATGTTGATGTCAGAAGAGACCTCTATCAAA-ACATCATCCTCTCAGGAGGTACCACCATG
TACGAAGGTATTCACTAATCATCCCTA-CTAGCTATGCTAATTGATTGTGGTATAATGAT
TGGTGAGAGACTCTTGAAAGAAATTGA-AAACAGAGCACCAAAGTCCATTACTGTCAAAG
TTATTGCCAGCCCAGACAGAAGATTCGCCGTATGGAGAGGAGGTTCCACCCTTACATCTC
TCT-CAACCTTCGCCAGCATGTGGATCACCAAGGAAGACTATGACGAGCACGGAGCCCAA
ATTGTTCACAGAAAGTGC--------------------------------ATCTGAGCAA
TCTAGAATTATAGTATGGTTAATTTAT---------------------------------
----------------GCTGAATACTCAAGGTAAGGAGCCCTCCGAATCATATCATATAA
TAATG-TTGCCAAGGACAGGTT-GAATGAGGTTGGTGAGTTGTGTGCCCTATCTCGTTTA
TTCATAAATATTAAATACAAATTCCACTTATTT---------------------------
---ATGTTAAACCAGCCTTGACGACTCCGGATCCATTATCAATAACGCAAG-TTTGTTGA
TCTGACATCTATCTATCTTTTTCTAGAGATTTAATATATTATTTATCAAG----------
-----------------------------------------------------------A
TATGCCCTTACTTAAATATCCTTGCTAAT-------------------------------
------------------------------------------------------------
------------------------------------------------------------
------------------------------------------------------------
------------------------------------------------------------
------------------------------------------------------------
------------------------------------------------------------
------------------------------------------------------------
------------------------------------------------------------
------------------------------------------------------------
------------------------------------------------------------
--------------------------------
>Mn101005-19
------------------------------------------------------------
------------------------------------------------------------
------------------------------------------------------------
------------------------------------------------------------
------------------------------------------------------------
------------------------------------------------------------
------------------------------------------------------------
------------------------------------------------------------
------------------------------------------------------------
------------------------------------------------------------
------------------------------------------------------------
------------------------------------------------------------
------------------------------------------------------------
------------------------------------------------------------
------------------------------------------------------------
------------------------------------------------------------
-------------------------------------------------------GC-TG
AGA-TGGAAATC-GTT-AGAGACATCAAGGAAA-AGCTTTGCTTCGTT------------
----------------GCTTTG-GACTACGAATCT-GCCCTC--A-AG-CA--ATCCC--
-ACGA--CAGCTCCCA-ATTCGAAAAGAACT-ACGAA-CTTCCAGACGGTAAGGTCATCA
CCATCGGTAACGAAAGATTCAGATGCCC-AGAGTACCTCTTCAAGCCACTCGAGATGAAC
GGAAGA------------------------------------------------------
----------GAGCTCTCCTCAATCC-AAGACTTGACCTACAACTCAATCCAAGAGTGCG
ATGTTGATGTCAGAAGAGACCTCTATCAAA-ACATCATCCTCTCAGGAGGTACCACCATG
TACGAAGGTATT------------------------------------------------
-GGTGAGAGACTCTTGAAAGAAATTGA-AAACAGAGCACCAAAGTCCATTACTGTCAAAG
TTATTGCCAGCCCAGACAGAAGATTCGCCGTATGGAGAGGAGGTTCCACCCTTACATCTC
TCT-CAACCTTCGCCAGCATGTGGATCACCAAGGAAGACTATGACGAACACGGAGCCCAA
ATCGTTCACAGAAAATGC--------------------------------ATCTGAGCAA
TCTAGAATTATAGTATGGTTAATTTAT---------------------------------
----------------GTTGAATACTCAAGGTAAGGAGCCCTCCGAATCATATCATATAA
TAATG-TTGCCAAGGACAGGTT-GAATGAGGTTGGTGAGTTGTGTGCCCTATCTCGTTTA
TTCATAAATATTAAATGCAAATTCCACTTATTTATACTAAATTCCATCAAATCTACTAAA
TTTATGTTAAACCAGCCTTGACGACTCCGGATCCATTATCAATAACGCAAG-TTTGTTGA
TCTGACATCTATCTATCTTTTTCTAGAGATTTAATATATTATTTATCAAGATATGC----
------------------------------------------------------------
------------------------------------------------------------
------------------------------------------------------------
------------------------------------------------------------
------------------------------------------------------------
------------------------------------------------------------
------------------------------------------------------------
------------------------------------------------------------
------------------------------------------------------------
------------------------------------------------------------
------------------------------------------------------------
------------------------------------------------------------
--------------------------------
>Mn101005-21
------------------------------------------------------------
------------------------------------------------------------
------------------------------------------------------------
------------------------------------------------------------
------------------------------------------------------------
------------------------------------------------------------
------------------------------------------------------------
------------------------------------------------------------
------------------------------------------------------------
------------------------------------------------------------
------------------------------------------------------------
------------------------------------------------------------
------------------------------------------------------------
------------------------------------------------------------
------------------------------------------------------------
------------------------------------------------------------
-------------------------------------------------------GC-TG
AGA-TGGAAATC-GTT-AGAGACATCAAGGAAA-AGCTTTGCTTCGTT------------
----------------GCTTTG-GACTACGAATCT-GCCCTC--A-AG-CA--ATCCC--
-ATGA--CAGCTCCCA-ATTCGAAAAGAACT-ACGAA-CCTCCAGACGGTAAGGTCATCA
CCATCGGTAACGAAAGATTCGGATGCCCCAGAGTACCTCTTCAAGCCACTCGAGATGAAC
GGAAGATTACATCCTTAATTAATTTAAAATTATAGAACGAAGTATAAGTTAAATGTATTA
-AATTTAAGAGAGCTCTCCTCAATCC-AAGACTTGACCTACAACTCAATCCAAGAGTGCG
ATGTTGATGTCAGAAGAGACCTCTATCAAA-ACATCATCCTCTCAGGAGGTACCACAATG
TACGAAGGTATT------------------------------------------------
-GGTGAGAGACTCTTGAAAGAAATTGA-AAACAGAGCACCAAAGTCCATTACTGTCAAAG
TTATTGCCAGCCCAGACAGAAGATTCGCCGTATGGAGAGGAGGTTCCACCCTTACATCTC
TCT-CAACCTTCGCCAGCATGTGGATCACCAAGGAAGACTATGACGAACACGGAGCCCAA
ATCGTTCACAGAAAGTGCTTACTAATAATAGCATTTAATTATATAAATGCATCTGAGCAA
TCTAGAATTATAGTATGGTTAATTTAT---------------------------------
----------------GTTGAATACTCAAGGTAAGGAGCCCTCCGAATCATATCATATAA
TAATG-TTGCCAAGGACAGGTT-GAATGAGGTTGGTGAGTTGTGTGCCCTATCTCGTTTA
TTCATAAATATTAAATGCAAATTCCACTTATTTATACTAAATTCCATCAAATCTACTAAA
TTTATGTTAAACCAGCCTTGACGACTCCGGATCCATTATCAATAACGCAAG-TTTGTTGA
TCTGACATCTATCTATCTTTTTCTAGAGATTTAATATATTATTTATCAAGATATGC----
------------------------------------------------------------
-----CCTTACTTAAATATCCTTGCTAAT-------------------------------
------------------------------------------------------------
------------------------------------------------------------
------------------------------------------------------------
------------------------------------------------------------
------------------------------------------------------------
------------------------------------------------------------
------------------------------------------------------------
------------------------------------------------------------
------------------------------------------------------------
------------------------------------------------------------
--------------------------------
>Mn101005-9
------------------------------------------------------------
------------------------------------------------------------
------------------------------------------------------------
------------------------------------------------------------
------------------------------------------------------------
------------------------------------------------------------
------------------------------------------------------------
------------------------------------------------------------
------------------------------------------------------------
------------------------------------------------------------
------------------------------------------------------------
------------------------------------------------------------
------------------------------------------------------------
------------------------------------------------------------
------------------------------------------------------------
------------------------------------------------------------
-------------------------------------------------------GC-TG
AGA-TGGAAATC-GTT-AGAGACATCAAGGAAA-AGCTTTGCTT----------------
--------------------TG-GACTACGAATCT-GCCCTC--A-AG-CA--ATCCC--
-ACGA--CAGCTCCCA-ATTCGAAAAGAACT-ACGAA-CTTCCAGACGGTAAGGTCATCA
CCATCGGTAACGAAAGATCCAGATGCCC-AGAGTACCTCTTCAAGCCACTCGAGATGAAC
GGAAGA------------------------------------------------------
----------GAGCTCTCCTCAATCC-AAGACTTGACCTACAACTCAATCCAAGAGTGCG
ATGTTGATGTCAGAAGAGACCTCTATCAAA-ACATCATCCTCTCAGGAGGTACCACCATG
TACGAAGGTATTCACTAATCATCCCTAC-TAGCTATGCTAATTGATTGTGGTATAATGAT
TGGTGAGAGACTCTTGAAAGAAATTGA-AAACAGAGCACCAAAGTCCATTACTGTCAAAG
TTATTGCCAGCCCAGACAGAAGATTCGCCGTATGGAGAGGAGGTTCCACCCTTACATCTC
TCT-CAACCTTCGCCAGCATGTGGATCACCAAGGAAGACTATGACGAGCACGGAGCCCAA
ATTGTTCACAGAAAGTGC--------------------------------ATCTGAGCAA
TCTAGAATTATAGTATGGTTAATTTAT---------------------------------
----------------GCTGAATACTCAAGGTAAGGAGCCCTCCGAATCATATCATATAA
TAATG-TTGCCAAGGACAGGTT-GAATGAGGTTGGTGAGTTGTGTGCCCTATCTCGTTTA
TTCATAAATATTAAATACAAATTCCACTTATTTATGTTAAA-------------------
-----------CCAGCCTTGACGACTCCGGATCCATTATCAATAACGCAAG-TTTGTTGA
TCTGACATCTATCTATCTTTTTCTAGAGA-------------------------------
------------------------------------------------------------
------------------------------------------------------------
------------------------------------------------------------
------------------------------------------------------------
------------------------------------------------------------
------------------------------------------------------------
------------------------------------------------------------
------------------------------------------------------------
------------------------------------------------------------
------------------------------------------------------------
------------------------------------------------------------
------------------------------------------------------------
--------------------------------
>[LATE]
~~~~~~~~~~~~~~~~~~~~~~~~~~~~~~~~~~~~~~~~~~~~~~~~~~~~~~~~~~~~
~~~~~~~~~~~~~~~~~~~~~~~~~~~~~~~~~~~~~~~~~~~~~~~~~~~~~~~~~~~~
~~~~~~~~~~~~~~~~~~~~~~~~~~~~~~~~~~~~~~~~~~~~~~~~~~~~~~~~~~~~
~~~~~~~~~~~~~~~~~~~~~~~~~~~~~~~~~~~~~~~~~~~~~~~~~~~~~~~~~~~~
~~~~~~~~~~~~~~~~~~~~~~~~~~~~~~~~~~~~~~~~~~~~~~~~~~~~~~~~~~~~
~~~~~~~~~~~~~~~~~~~~~~~~~~~~~~~~~~~~~~~~~~~~~~~~~~~~~~~~~~~~
~~~~~~~~~~~~~~~~~~~~~~~~~~~~~~~~~~~~~~~~~~~~~~~~~~~~~~~~~~~~
~~~~~~~~~~~~~~~~~~~~~~~~~~~~PPPPPPPPPPPPPPPPPPP3333333333333
333333333333333333333333333333333333333333333333333333333333
333333333333333333333333333333333333333333333333333333333333
333333333333333333333333333333333333333333333333333333333333
333333333333333333333333333333333333333333333333333333333333
333333333333333333333333333333333333333333333333333333333333
333333333333333333333333333333333333333333333333333333333333
333333333333333333333333333333333333333333333333333333333333
333333333333333333333333333-33333333333333333333333333333333
333333333333333333333333333333333333333333333333333333333-33
333-33333333-333-3333333333333333-333333333PPPPPIIIIIIIIIIII
IIIIIIIIIIIPPPPP444444-444444444444-44444-4-4-44-44--444-44-
-4444--444444444-44444444444444-44444-4444444444444444444444
4444444444444444444444444444-4444444444444444444444444444444
44PPPPIIIIIIIIIIIIIIIIIIIIII---------IIIIIIIIIIIIIIIIIIIII-I
-IIIIIPPPP5555555555555555-555555555555555555555555555555555
555555555555555555555555555555-55555555555555555555555555555
555555555PPPIIIIIIIIIIIIIIIIIIIIIIIIIIIIIIIIIIIIIIIIIIIIIIPP
P66666666666666666666666666-66666666666666666666666666666666
666666666666666666666666666666666666666666666666666666666666
666-66666666666666666666666666666666666666666666666666666666
666666666666666PPPIIIIIIIIIIIIIIIIIIIIIIIIIIIIIPPP7777777777
77777777777777777PPPPPPPPPPIIIIIIIIIIIIIIIIIIIIIIIIIIIIIIIII
IIIIIIPPPPPPPPPP8888888888888888888888888888PPPPPPIIIIIIIIII
IIIII-IIPPPPPPPPPPPPPP-PPPAAAAAAAAAAAAAAAAAAAAAAAAAAAAAAAAAA
AAAAAAAAAAAAAAAAAAAAAAAAAAAAAAAAAAAAAAAAAAAAAAAAAAAAIIIIIIII
IIIIIIIIPPPPPPPPPPPPPPPPPPP222222222222222222222222-22222222
22222222222222222222222222222222222222222222222222PPPPPIIIII
IIIIIIIIIIIIIIIIIIIIIIIIIIIIIIIIIIIIIIIIIIIIIIIIIIIIIIIIIIIP
PPPP11111111111111111111111111111111111111111111111111111111
11111111111---111111111111111111IIIIIIIIIIIIIIIIIIIIIIIIIIII
IIPPPPPP9999999999999999999999999999999999999999999PPPPPPPPP
PPPPPPPPIIIIIIIIIIIIIIIIIIIIIIIIIIIIIIIIIIIIIIIIIIIIIIIIIIII
IIIIIIIIIIIIIIIIIIIIIIIIIIIIIIIIIIIIIIIIIIIIIIIIIIIIIIIIIIII
IIIIIIIIIIIIIIIIIIIIIIIIIIIIIIIIIIIIIIIIIIIIIIIIIIIIIIIIIIII
IIIIIIIIIIIIIIIIIIIIIIIIIIIIIIIIIIIIIIIIIIIIIIIIIIIIIIIIIIII
IIIIII------------------------------------------------------
------------------------------------------------------------
------------------------------------------------------------
------------------------------------------------------------
--------------------------------
>Mn20_01-17-T7
------------------------------------------------------------
------------------------------------------------------------
------------------------------------------------------------
------------------------------------------------------------
------------------------------------------------------------
------------------------------------------------------------
------------------------------------------------------------
------------------------------------------------------------
------------------------------------------------------------
------------------------------------------------------------
------------------------------------------------------------
------------------------------------------------------------
------------------------------------------------------------
------------------------------------------------------------
------------------------------------------------------------
------------------------------------------------------------
-------------------------------------------------------GC-TG
AGA-TGGAAATC-GTT-AGAGACATCAAGGAAA-AGCTTTGCTTCGTTCAATCATTATTA
AATCAAATTAATCGTTGCTTTG-GACTACGAATCT-GCCCT-C-A-AG-CA--ATC-CC-
-ATGA--CAGCTCCCA-ATTCGAAAAGAACT-ACGAA-CTTCCAGACGGTAAGGTCATCA
CCATCGGTAACGAAAGATTCAGATGCCC-AGAGTACCTCTTCAAGCCACTCGAGATGAAC
GGAAGA------------------------------------------------------
----------GAGCTCCCCTCAATCC-AAGACTTGACCTACAACTCAATCCAAGAGTGCG
ATGTTGATGTCAGAAGAGACCTCTACCAAA-ACATCATCCTCTCAGGAGGTACCACAATG
TACGAAGGTATT------------------------------------------------
-GGTGAGAGACTCTTGAAAGAAATTGA-AAACAGAGCACCAAAGTCCATTACTGTCAAAG
TTATTGCCAGCCCAGACAGAAGATTCGCCGTATGGAGAGGAGGTTCCACCCTTACATCTC
TCT-CAACCTTCGCCAGCATGTGGATCACCAAGGAAGACTATGACGAACACGGAGCCCAA
ATCGTTCACAGAAAGTGCTTACTAATAATAGCAT------------------CTGAGCAA
TCTAGAATTATAGTATGGTTAATTTAT---------------------------------
----------------GTTGAATACTCAAGGTAAGGAGCCCTCCGAATCATATCATATAA
TAATG-TTGCCAAGGACAGGTT-GAATGAGGTTGGTGAGTTGTGTGCCCTATCTCGTTTA
TTCATAAATATTAAATGCAAATTCCACTTATTTATACTAAATTCCATCAAATCTACTAAA
TTTATGTTAAACCAGCCTTGACGACTCCGGATCCATTATCAATAACGCAAG--TTGT-GA
A-----------------------------------------------------------
------------------------------------------------------------
------------------------------------------------------------
------------------------------------------------------------
------------------------------------------------------------
------------------------------------------------------------
------------------------------------------------------------
------------------------------------------------------------
------------------------------------------------------------
------------------------------------------------------------
------------------------------------------------------------
------------------------------------------------------------
------------------------------------------------------------
--------------------------------
>Mn20_01-18-T7
------------------------------------------------------------
------------------------------------------------------------
------------------------------------------------------------
------------------------------------------------------------
------------------------------------------------------------
------------------------------------------------------------
------------------------------------------------------------
------------------------------------------------------------
------------------------------------------------------------
------------------------------------------------------------
------------------------------------------------------------
------------------------------------------------------------
------------------------------------------------------------
------------------------------------------------------------
------------------------------------------------------------
------------------------------------------------------------
-------------------------------------------------------GC-TG
AGA-TGGAAATC-GTT-AGAGACATCAAGGAAA-AGCTTTGCTTCGTTCAATC-------
-------------GTTGCTTTG-GACTACGAATCT-GCCCT-C-A-AG-CA--ATC-CC-
-ATGA--CAGCTCCCA-ATTCGAAAAGAACT-ACGAA-CTTCCAGACGGTAAGGTCATCA
CCATCGGTAACGAAAGATTCAGATGCCC-AGAGTACCTCTTCAAGCCACTCGAGATGAAC
GGAAGA------------------------------------------------------
----------GAGCTCTCCTCAATCC-AAGACTTGACCTACAACTCAATCCAAGAGTGCG
ATGTTGATGTCAGAAGAGACCTCTATCAAA-ACATCATCCTCTCAGGAGGTACCACAATG
TACGAAGGTATT------------------------------------------------
-GGTGAGAGACTCTTGAAAGAAATTGA-AAACAGAGCACCAAAGTCCATTACTGTCAAAG
TTATTGCCAGCCCAGACAGAAGATTCGCCGTATGGAGAGGAGGTTCCACCCTTACATCTC
TCT-CAACCTTCGCCAGCATGTGGATCACCAAGGAAGACTATGACGAACACGGAGCCCAA
ATCGTTCACAGAAAGTGC--------------------------------ATCTGAGCAA
TCTAGAATTATAGTATGGTTAATTTAT---------------------------------
----------------GTTGAATACTCAAGGTAAGGAGCCCTCCGAATCATATCATATAA
TAATG-TTGCCAAGGACAGGTT-GAATGAGGTTGGTGAGTTGTGTGCCCTATCTCGTTTA
TTCATAAATATTAAATGCAAATTCCACTTATTTA--------------------------
----TGTTAAACCAGCCTTGACGACTCCGGATCCATTATCAATAACGCAAG-TTTGT-GA
------------------------------------------------------------
------------------------------------------------------------
------------------------------------------------------------
------------------------------------------------------------
------------------------------------------------------------
------------------------------------------------------------
------------------------------------------------------------
------------------------------------------------------------
------------------------------------------------------------
------------------------------------------------------------
------------------------------------------------------------
------------------------------------------------------------
------------------------------------------------------------
--------------------------------
>Mn20_01-54-T7
------------------------------------------------------------
------------------------------------------------------------
------------------------------------------------------------
------------------------------------------------------------
------------------------------------------------------------
------------------------------------------------------------
------------------------------------------------------------
------------------------------------------------------------
------------------------------------------------------------
------------------------------------------------------------
------------------------------------------------------------
------------------------------------------------------------
------------------------------------------------------------
------------------------------------------------------------
------------------------------------------------------------
------------------------------------------------------------
----------------------------------------------------------TG
AGA-TGGAAATCCGTTTAGAGACATCAAGGAAA-AGCTTTGCTTCGTTCAA---------
----------ATCGTTGCTTTG-GACTACGAATCT-GCCCT-C-A-AG-CA--ATC-CC-
-ATGA--CAGCTCCCA-ATTCGAAAAGAACT-ACGAA-CTTCCAGACGGTAAGGTCATCA
CCATCGGTAACGAAAGATTCAGATGCCC-AGAGTACCTCTTCAAGCCACTCGAGATGAAC
GGAAGA------------------------------------------------------
----------GAGCTCTCCTCAATCC-AAGACTTGACCTACAACTCAATCCAAGAGTGCG
ATGTTGATGTCAGAAGAGACCTCTATCAAA-ACATCATCCTCTCAGGAGGTACCACAATG
TACGAAGGTATT------------------------------------------------
-GGTGAGAGACTCTTGAAAGAAATTGA-AAACAGAGCACCAAAGTCCATTACTGTCAAAG
TTATTGCCAGCCCAGACAGAAGATTCGCCGTATGGAGAGGAGGTTCCACCCTTACATCTC
TCT-CAACCTTCGCCAGCATGTGGATCACCAAGGAAGACTATGACGAACACGGAGCCCAA
ATCGTTCACAGAAAGTGC--------------------------------ATCTGAGCAA
TCTAGAATTATAGTATGGTTAATTTAT---------------------------------
----------------GTTGAATACTCAAGGTAAGGAGCCCTCCGAATCATATCATATAA
TAATG-TTGCCAAGGACAGGTT-GAATGAGGTTGGTGAGTTGTGTGCCCTATCTCGTTTA
TTCATAAATATTAAATGCAAATTCCACTTATTTA--------------------------
----TGTTAAACCAGCCTTGACGACTCCGGATCCATTATCAATAACGCAAG-TTTGT---
------------------------------------------------------------
------------------------------------------------------------
------------------------------------------------------------
------------------------------------------------------------
------------------------------------------------------------
------------------------------------------------------------
------------------------------------------------------------
------------------------------------------------------------
------------------------------------------------------------
------------------------------------------------------------
------------------------------------------------------------
------------------------------------------------------------
------------------------------------------------------------
--------------------------------
>Mn20_01-24-T7
------------------------------------------------------------
------------------------------------------------------------
------------------------------------------------------------
------------------------------------------------------------
------------------------------------------------------------
------------------------------------------------------------
------------------------------------------------------------
------------------------------------------------------------
------------------------------------------------------------
------------------------------------------------------------
------------------------------------------------------------
------------------------------------------------------------
------------------------------------------------------------
------------------------------------------------------------
------------------------------------------------------------
------------------------------------------------------------
-------------------------------------------------------GC-TG
AGA-TGGAAATC-GTT-AGAGACATCAAGGAAA-AGCTTTGCTTCGTT------------
----------------GCTTTG-GACTACGAATCT-GCCCT-C-A-AG-CA--ATC-CC-
-ATGA--CAGCTCCCA-ATTCGAAAAGAACT-ACGAA-CTTCCAGACGGTAAGGTCATCA
CCATCGGTAACGAAAGATTCAAATGCCC-AGAGTACCTCTTCAAGCCACTCGAGATGAAC
GGAAGA------------------------------------------------------
----------GAGCTCTCCTCAATCC-AAGACTTGACCTACAACTCAATCCAAGAGTGCG
ATGTTGATGTCAGAAGAGACCTCTATCAAA-ACATCATCCTCTCAGGAGGTACCACAATG
TACGAAGGTATT------------------------------------------------
-GGTGAGAGACTCTTGAAAGAAATTGA-AAACAGAGCACCAAAGTCCATTACTGTCAAAG
TTATTGCCAGCCCAGACAGAAGATTCGCCGTATGGAGAGGAGGTTCCACCCTTACATCTC
TCT-CAACCTTCGCCAGCATGTGGATCACCAAGGAAGACTATGACGAACACGGAGCCCAA
ATCGTTCACAGAAAGTGC--------------------------------ATCTGAGCAA
TCTAGAATTATAGTATGGTTAATTTAT---------------------------------
----------------GTTGAATACTCAAGGTAAGGAGCCCTCCGAATCATATCATATAA
TAATG-TTGCCAAGGACAGGTT-GAATGAGGTTGGTGAGTTGTGTGCCCTATCTCGTTTA
TTCATAAATATTAAATGCAAATTCCACTTATTTATACTAAATTCCATCAAATCTACTAAA
TTTATGTTAAACCAGCCTTGACGACTCCGGATCCATTATCAATAACGCAAG-TTTGT-GA
A-----------------------------------------------------------
------------------------------------------------------------
------------------------------------------------------------
------------------------------------------------------------
------------------------------------------------------------
------------------------------------------------------------
------------------------------------------------------------
------------------------------------------------------------
------------------------------------------------------------
------------------------------------------------------------
------------------------------------------------------------
------------------------------------------------------------
------------------------------------------------------------
--------------------------------
>Mn10_01-8-T7
------------------------------------------------------------
------------------------------------------------------------
------------------------------------------------------------
------------------------------------------------------------
------------------------------------------------------------
------------------------------------------------------------
------------------------------------------------------------
------------------------------------------------------------
------------------------------------------------------------
------------------------------------------------------------
------------------------------------------------------------
------------------------------------------------------------
------------------------------------------------------------
------------------------------------------------------------
------------------------------------------------------------
------------------------------------------------------------
-------------------------------------------------------GC-TG
AGA-TGGAAATC-GTT-AGAGACATCAAAGAAA-AGTTATGCTTTGTT------------
----------------GCTTTG-GATTACGAGTCT-GCTCT-T-A-AG-CA--ATC-TC-
-ATGA--TAGCGCCCA-ATTCGAGAAGAACT-ACGAA-CTCCCAGATGGTAAAGTCATTA
CTATTGGTAACGAAAGATTCAGATGCCC-CGAATATTTGTTCAAGCCACTCGAAATGAAC
GGAAGA------------------------------------------------------
----------GAGCTTAGTTCAATCC-AAGATTTGACCTACAATTCAATCTAAGAGTGCG
ATGTTGATGTCAGAAGAGATCTCTATCAAA-ACATCATTCTATCTGGAGGTACCACTATG
TACGAAGGTATT------------------------------------------------
-GGAGAAAGACTCCTCAAGGAAATCGA-AAACAGAGCACCAAAGTCAATTACAGTCAAAG
TTATTGCCAGCCCAGACAGAAGATTCGCCGTCTGGAGAGGAGGTTCCACCCTTACTTCAC
TTT-CAACATTCGCTTCAATGTGGATTACCAAGGAAGACTACGACGAACACGGAGCCCAA
ATTGTTCATAGAAAATGC------------------------------------------
------------------------------------------------------------
------------------------------------------------------------
------------------------------------------------------------
------------------------------------------------------------
------------------------------------------------------------
------------------------------------------------------------
------------------------------------------------------------
------------------------------------------------------------
------------------------------------------------------------
------------------------------------------------------------
------------------------------------------------------------
------------------------------------------------------------
------------------------------------------------------------
------------------------------------------------------------
------------------------------------------------------------
------------------------------------------------------------
------------------------------------------------------------
------------------------------------------------------------
--------------------------------
>Mn20_01-47-T7
------------------------------------------------------------
------------------------------------------------------------
------------------------------------------------------------
------------------------------------------------------------
------------------------------------------------------------
------------------------------------------------------------
------------------------------------------------------------
------------------------------------------------------------
------------------------------------------------------------
------------------------------------------------------------
------------------------------------------------------------
------------------------------------------------------------
------------------------------------------------------------
------------------------------------------------------------
------------------------------------------------------------
------------------------------------------------------------
-------------------------------------------------------GC-TG
AGA-TGGAAATC-GTT-AGAGACATCAAAGAAA-AGTTATGCTTTGTT------------
----------------GCTTTG-GATTACGAGTCT-GCTCT-T-A-AG-CA--ATC-TC-
-ATGA--TAGCGCCCA-ATTCGAGAAGAACT-ACGAA-CTCCCAGATGGTAAAGTCATTA
CTATTGGTAACGAAAGATTCAGATGCCC-CGAATATTTGTTCAAGCCACTCGAAATGAAC
GGAAGA------------------------------------------------------
----------GAGCTTAGTTCAATCC-AAGATTTGACCTACAATTCAATCTAAGAGTGCG
ATGTTGATGTCAGAAGAGATCTCTATCAAA-ACATCATTCTATCTGGAGGTACCACTATG
TACGAAGGTATT------------------------------------------------
-GGAGAAAGACTCCTCAAGGAAATCGA-AAACAGAGCACCAAAGTCAATTACAGTCAAAG
TTATTGCCAGCCCAGACAGAAGATTCGCCGTCTGGAGAGGAGGTTCCACCCTTACTTCAC
TTT-CAACATTCGCTTCAATGTGGATTACCAAGGAAGACTACGACGAACACGGAGCCCAA
ATTGTTCATAGAAAATGC------------------------------------------
------------------------------------------------------------
------------------------------------------------------------
------------------------------------------------------------
------------------------------------------------------------
------------------------------------------------------------
------------------------------------------------------------
------------------------------------------------------------
------------------------------------------------------------
------------------------------------------------------------
------------------------------------------------------------
------------------------------------------------------------
------------------------------------------------------------
------------------------------------------------------------
------------------------------------------------------------
------------------------------------------------------------
------------------------------------------------------------
------------------------------------------------------------
------------------------------------------------------------
--------------------------------
>Mn20_01-48-T7
------------------------------------------------------------
------------------------------------------------------------
------------------------------------------------------------
------------------------------------------------------------
------------------------------------------------------------
------------------------------------------------------------
------------------------------------------------------------
------------------------------------------------------------
------------------------------------------------------------
------------------------------------------------------------
------------------------------------------------------------
------------------------------------------------------------
------------------------------------------------------------
------------------------------------------------------------
------------------------------------------------------------
------------------------------------------------------------
-------------------------------------------------------GC-TG
AGA-TGGAAATC-GTT-AGAGACATCAAAGAAA-AGTTATGCTTTGTT------------
----------------GCTTTG-GATTACGAGTCT-GCTCT-T-A-AG-CA--ATC-TC-
-ATGA--TAGCGCCCA-ATTCGAGAAGAACT-ACGAA-CTCCCAGATGGTAAAGTCATTA
CTATTGGTAACGAAAGATTCAGATGCCC-CGAATATTTGTTCAAGCCACTCGAAATGAAC
GGAAGA------------------------------------------------------
----------GAGCTTAGTTCAATCC-AAGATTTGACCTACAATTCAATCTAAGAGTGCG
ATGTTGATGTCAGAAGAGATCTCTATCAAA-ACATCATTCTATCTGGAGGTACCACTATG
TACGAAGGTATT------------------------------------------------
-GGAGAAAGACTCCTCAAGGAAATCGA-AAACAGAGCACCAAAGTCAATTACAGTCAAAG
TTATTGCCAGCCCAGACAGAAGATTCGCCGTCTGGAGAGGAGGTTCCACCCTTACTTCAC
TTT-CAACATTCGCTTCAATGTGGATTACCAAGGAAGACTACGACGAACACGGAGCCCAA
ATTGTTCATAGAAAATGC------------------------------------------
------------------------------------------------------------
------------------------------------------------------------
------------------------------------------------------------
------------------------------------------------------------
------------------------------------------------------------
------------------------------------------------------------
------------------------------------------------------------
------------------------------------------------------------
------------------------------------------------------------
------------------------------------------------------------
------------------------------------------------------------
------------------------------------------------------------
------------------------------------------------------------
------------------------------------------------------------
------------------------------------------------------------
------------------------------------------------------------
------------------------------------------------------------
------------------------------------------------------------
--------------------------------
>Mn1001-13-T7.fasta
------------------------------------------------------------
------------------------------------------------------------
------------------------------------------------------------
------------------------------------------------------------
------------------------------------------------------------
------------------------------------------------------------
------------------------------------------------------------
------------------------------------------------------------
------------------------------------------------------------
------------------------------------------------------------
------------------------------------------------------------
------------------------------------------------------------
------------------------------------------------------------
------------------------------------------------------------
------------------------------------------------------------
------------------------------------------------------------
-------------------------------------------------------GC-TG
AGA-TGGAAATC-GTT-AGAGACATCAAAGAAA-AGTTATGCTTTGTT------------
----------------GCTTTG-GATTACGAGTCT-GCTCT-T-A-AG-CA--ATC-TC-
-ATGA--TAGCGCCCA-ATTCGAGAAGAACT-GCGAA-CTCCCAGATGGTAAAGTCATTA
CCATTGGTGACGAAAGATTCAGATGCCC-CGAATATTTGTTCAAGCCACTCGAAATGAAC
GGGAGA------------------------------------------------------
----------GAGCTTAGTTCAATCC-AAGATTTGACTTACAATTCAATCTAAGAGTGCG
ATGTTGATGTCAGAAGAGATCTCTATCAAA-ACATCATTCTATCTGGAGGTACCACTATG
TGCGAAGGTATT------------------------------------------------
-GGAGAAAGACTCCTCAAGGAAATCGA-AAACAGAGCACCAAAGTCAATTACAGTCAAAG
TTATTGCTAGCCCAGACAGAAGATTCGCCGTCTGGAGAGGAGGTTCCACCCTTACTTCAC
TTT-CAGCATTCGCTTCAATGTGGATTACCAAGGAAGACTACGACGAACACGGAGCCCAA
ATTGTTCATAGAAAATGC------------------------------------------
------------------------------------------------------------
------------------------------------------------------------
------------------------------------------------------------
------------------------------------------------------------
------------------------------------------------------------
------------------------------------------------------------
------------------------------------------------------------
------------------------------------------------------------
------------------------------------------------------------
------------------------------------------------------------
------------------------------------------------------------
------------------------------------------------------------
------------------------------------------------------------
------------------------------------------------------------
------------------------------------------------------------
------------------------------------------------------------
------------------------------------------------------------
------------------------------------------------------------
--------------------------------
>Mn1001-14-T7.fasta
------------------------------------------------------------
------------------------------------------------------------
------------------------------------------------------------
------------------------------------------------------------
------------------------------------------------------------
------------------------------------------------------------
------------------------------------------------------------
------------------------------------------------------------
------------------------------------------------------------
------------------------------------------------------------
------------------------------------------------------------
------------------------------------------------------------
------------------------------------------------------------
------------------------------------------------------------
------------------------------------------------------------
------------------------------------------------------------
-------------------------------------------------------GC-TG
AGA-TGGAAATC-GTT-AGAGACATCAAAGAAA-AGTTATGCTTTGTT------------
----------------GCTTTG-GATTACGAGTCT-GCTCT-T-A-AG-CA--ATC-TC-
-ATGA--TAGCGCCCA-ATTCGAGAAGAACT-ACGAA-CTCCCAGATGGTAAAGTCATTA
CCATTGGTAACGAAAGATTCAGATGCCC-CGAATATTTGTTCAAGCCACTCGAAATGAAC
GGGAGA------------------------------------------------------
----------GAGCTTAGTTCAATCC-AAGATTTGACTTACAATTCAATCTAAGAGTGCG
ATGTTGATGTCAGAAGAGATCTCTATCAAA-ACATCATTCTATCTGGAGGTACCACTATG
TGCGAAGGTATT------------------------------------------------
-GGAGAAAGACTCCTCAAGGAAATCGA-AAACAGAGCACCAAAGTCAATTACAGTCAAAG
TTATTGCTAGCCCAGACAGAAGATTCGCCGTCTGGAGAGGAGGTTCCACCCTTACTTCAC
TTT-CAGCATTCGCTTCAATGTGGATTACCAAGGAAGACTACGACGAACACGGAGCCCAA
ATTGTTCATAGAAAATGC------------------------------------------
------------------------------------------------------------
------------------------------------------------------------
------------------------------------------------------------
------------------------------------------------------------
------------------------------------------------------------
------------------------------------------------------------
------------------------------------------------------------
------------------------------------------------------------
------------------------------------------------------------
------------------------------------------------------------
------------------------------------------------------------
------------------------------------------------------------
------------------------------------------------------------
------------------------------------------------------------
------------------------------------------------------------
------------------------------------------------------------
------------------------------------------------------------
------------------------------------------------------------
--------------------------------
>Mn1001-15-T7.fasta
------------------------------------------------------------
------------------------------------------------------------
------------------------------------------------------------
------------------------------------------------------------
------------------------------------------------------------
------------------------------------------------------------
------------------------------------------------------------
------------------------------------------------------------
------------------------------------------------------------
------------------------------------------------------------
------------------------------------------------------------
------------------------------------------------------------
------------------------------------------------------------
------------------------------------------------------------
------------------------------------------------------------
------------------------------------------------------------
-------------------------------------------------------GC-TG
AGA-TGGAAATC-GTT-AGAGACATCAAGGAAA-AGCTTTG-------------------
-----------------------GACTACGAATCT-GCCCT-C-A-AG-CA--ATC-CC-
-ACGA--CAGCTCCCA-ATTCGAAAAGAACT-ACGAA-CTTCCAGACGGTAAGGTCATCA
CCATCGGTAACGAAAGATTCAGATGCCC-AGAGTACCTCTTCAAGCCACTCGAGATGAAC
GGAAGATTTCTTCC------------------------------------AATATTCT-A
-AATTTAAGAGAGCTCTCCCCAATCC-AAGACTTGACCTACAACTCAATCCAAGAGTGCG
ATGTTGATGTCAGAAGAGACCTCTATCAAA-ACATCATCCTCTCAGGAGGTACCACCATG
TACGAAGGTATT------------------------------------------------
-GGTGAGAGACTCTTGAAAGAAATTGA-AAACAGAGCACCAAAGTCCATTACTGTCAAAG
TTATTGCCAGCCCAGACAGAAGATTCGTCGTATGGAGAGGAGGTTCCACCCTTACATCTC
TCT-CAACCTTCGCCAGCATGTGGATCACCAAGGAAGACTATGACGAGCACGGAGCCCAA
ATTGTTCACAGAAAGTGC--------------------------------ATCTGAGCAA
TCTAGAATTATAGTATGGTTAATTTAT---------------------------------
----------------GCTGAATACTCAAGGTAAGGAGCCCTCCGAATCATATCATATAA
TAATG-TTGCCAAGGACAGGTT-GAATGAGGTTGGTGAGTTGTGTGCCCTATCTCGTTTA
TTCATAAATATTAAATACAAATTCCA----------------------------------
--------------GCCTTGACGACTCCGGATCCATTATCAA------------------
------------------------------------------------------------
------------------------------------------------------------
------------------------------------------------------------
------------------------------------------------------------
------------------------------------------------------------
------------------------------------------------------------
------------------------------------------------------------
------------------------------------------------------------
------------------------------------------------------------
------------------------------------------------------------
------------------------------------------------------------
------------------------------------------------------------
------------------------------------------------------------
--------------------------------
>Mn10_01-18-T7
------------------------------------------------------------
------------------------------------------------------------
------------------------------------------------------------
------------------------------------------------------------
------------------------------------------------------------
------------------------------------------------------------
------------------------------------------------------------
------------------------------------------------------------
------------------------------------------------------------
------------------------------------------------------------
------------------------------------------------------------
------------------------------------------------------------
------------------------------------------------------------
------------------------------------------------------------
------------------------------------------------------------
------------------------------------------------------------
-------------------------------------------------------GC-TG
AGA-TGGAAATC-GTT-AGAGACATCAAGGAAA-AGCTTTG-------------------
-----------------------GACTACGAATCT-GCCCT-C-A-AG-CA--ATC-CC-
-ACGA--CAGCTCCCA-ATTCGAAAAGAACT-ACGAA-CTTCCAGACGGTAAGGTCATCA
CCATCGGTAACGAAAGATTCAGATGCCC-AGAGTACCTCTTCAAGCCACTCGAGATGAAC
GGAAGATTTCTTCC------------------------------------AATATTCT-A
-AATTTAAGAGAGCTCTCCTCAATCC-AAGACTTGACCTACAACTCAATCCAAGAGTGCG
ATGTTGATGTCAGAAGAGACCTCTATCAAA-ACATCATCCTCTCAGGAGGTACCACCATG
TACGAAGGTATT------------------------------------------------
-GGTGAGAGACTCTTGAAAGAAATTGA-AAACAGAGCACCAAAGTCCATTACTGTCAAAG
TTATTGCCAGCCCAGACAGAAGATTCGCCGTATGGAGAGGAGGTTCCACCCTTACATCTC
TCT-CAACCTTCGCCAGCATGTGGATCACCAAGGAAGACTATGACGAGCACGGAGCCCAA
ATTGTTCACAGAAAGTGC--------------------------------ATCTGAGCAA
TCTAGAATTATAGTATGGTTAATTTAT---------------------------------
----------------GCTGAATACTCAAGGTAAGGAGCCCTCCGAATCATATCATATAA
TAATG-TTGCCAAGGACAGGTT-GAATGAGGTTGGTGAGTTGTGTGCCCTATCTCGTTTA
TTCATAAATATTAAATACAAATTCCA----------------------------------
--------------GCCTTGACGACTCCGGATCCATTATCAA------------------
------------------------------------------------------------
------------------------------------------------------------
------------------------------------------------------------
------------------------------------------------------------
------------------------------------------------------------
------------------------------------------------------------
------------------------------------------------------------
------------------------------------------------------------
------------------------------------------------------------
------------------------------------------------------------
------------------------------------------------------------
------------------------------------------------------------
------------------------------------------------------------
--------------------------------
>Mn10_01-17-T7
------------------------------------------------------------
------------------------------------------------------------
------------------------------------------------------------
------------------------------------------------------------
------------------------------------------------------------
------------------------------------------------------------
------------------------------------------------------------
------------------------------------------------------------
------------------------------------------------------------
------------------------------------------------------------
------------------------------------------------------------
------------------------------------------------------------
------------------------------------------------------------
------------------------------------------------------------
------------------------------------------------------------
------------------------------------------------------------
-------------------------------------------------------GC-TG
AGA-TGGAAATC-GTT-AGAGACATCAAGGAAA-AGCTTTG-------------------
-----------------------GACTACGAATCT-GCCCT-C-A-AG-CA--ATC-CC-
-ACGA--CAGCTCCCA-ATTCGAAAAGAACT-ACGAA-CTTCCAGACGGTAAGGTCATCA
CCATCGGTAACGAAAGATTCAGATGCCC-AGAGTACCTCTTCAAGCCACTCGAGATGAAC
GGAAGATTTCTTCC------------------------------------AATATTCT-A
-AATTTAAGAGAGCTCTCCTCAATCC-AAGACTTGACCTACAACTCAATCCAAGAGTGCG
ATGTTGATGTCAGAAGAGACCTCTATCAAA-ACATCATCCTCTCAGGAGGTACCACCATG
TACGAAGGTATT------------------------------------------------
-GGTGAGAGACTCTTGAAAGAAATTGA-AAACAGAGCACCAAAGTCCATTACTGTCAAAG
TTATTGCCAGCCCAGACAGAAGATTCGCCGTATGGAGAGGAGGTTCCACCCTTACATCTC
TCT-CAACCTTCGCCAGCATGTGGATCACCAAGGAAGACTATGACGAGCACGGAGCCCAA
ATTGTTCACAGAAAGTGCTTACTAATAATAGCAT------------------CTGAGCAA
TCTAGAATTATAGTATGGTTAATTTAT---------------------------------
----------------GCTGAATACTCAAGGTAAGGAGCCCTCCGAATCATATCATATAA
TAATG-TTGCCAAGGACAGGTT-GAATGAGGTTGGTGAGTTGTGTGCCCTATCTCGTTTA
TTCATAAATATTAAATACAAATTCCA----------------------------------
--------------GCCTTGACGACTCCGGATCCATTATCAA------------------
------------------------------------------------------------
------------------------------------------------------------
------------------------------------------------------------
------------------------------------------------------------
------------------------------------------------------------
------------------------------------------------------------
------------------------------------------------------------
------------------------------------------------------------
------------------------------------------------------------
------------------------------------------------------------
------------------------------------------------------------
------------------------------------------------------------
------------------------------------------------------------
--------------------------------
>Mn20_01-50-T7
------------------------------------------------------------
------------------------------------------------------------
------------------------------------------------------------
------------------------------------------------------------
------------------------------------------------------------
------------------------------------------------------------
------------------------------------------------------------
------------------------------------------------------------
------------------------------------------------------------
------------------------------------------------------------
------------------------------------------------------------
------------------------------------------------------------
------------------------------------------------------------
------------------------------------------------------------
------------------------------------------------------------
------------------------------------------------------------
-------------------------------------------------------GC-TG
AGA-TGGAAATC-GTT-AGAGACATCAAGGAAA-AGCTTTG-------------------
-----------------------GACTACGAATCT-GCCCT-C-A-AG-CA--ATC-CC-
-ATGA--CAGCTCCCA-ATTCGAAAAGAACT-ACGAA-CTTCCAGACGGTAAGGTCATCA
CCATCGGTAACGAAAGATTCAGATGCCC-AGAGTACCTCTTCAAGCCACTCGAGATGAAC
GGAAGA------------------------------------------------------
----------GAGCTCTCCTCAATCC-AAGACTTGACCTACAACTCAATCCAAGAGTGCG
ATGTTGATGTCAGAAGAGACCTCTATCAAA-ACATCATCCTCTCAGGAGGTACCACAATG
TACGAAGGTATT------------------------------------------------
-GGTGAGAGACTCTTGAAAGAAATTGA-AAACAGAGCACCAAAGTCCATTACTGTCAAAG
TTATTGCCAGCCCAGACAGAAGATTCGCCGTATGGAGAGGAGGTTCCACCCTTACATCTC
TCT-CAACCTTCGCCAGCATGTGGATCACCAAGGAAGACTATGACGAACACGGAGCCCAA
ATCGTTCACAGAAAATGC--------------------------------ATCTGAGCAA
TCTAGAATTATAGTATGGTTAATTTAT---------------------------------
----------------GTTGAATACTCAAGGTAAGGAGCCCTCCGAATCATATCATATAA
TAATG-TTGCCAAGGACAGGTT-GAATGAGGTTGGTGAGTTGTGTGCCCTATCTCGTTTA
TTCATAAATATTCAATACAAATTCCACTTATTTATACTGAATTCCATCAAATCTACTAAA
TTTATGTTAAACCAGCCTTGACGACTCCGGATCCATTATCAATAACGCAAG--TTGT---
------------------------------------------------------------
------------------------------------------------------------
------------------------------------------------------------
------------------------------------------------------------
------------------------------------------------------------
------------------------------------------------------------
------------------------------------------------------------
------------------------------------------------------------
------------------------------------------------------------
------------------------------------------------------------
------------------------------------------------------------
------------------------------------------------------------
------------------------------------------------------------
--------------------------------
>Mn20_01-51-T7
------------------------------------------------------------
------------------------------------------------------------
------------------------------------------------------------
------------------------------------------------------------
------------------------------------------------------------
------------------------------------------------------------
------------------------------------------------------------
------------------------------------------------------------
------------------------------------------------------------
------------------------------------------------------------
------------------------------------------------------------
------------------------------------------------------------
------------------------------------------------------------
------------------------------------------------------------
------------------------------------------------------------
------------------------------------------------------------
------------------------------------------------------------
------------------------------------------------------------
---------------TGCTTTG-GACTACGAATCT-GCCCT-C-A-AG-CA--ATC-CC-
-ACGA--CAGCTCCCA-ATTCGAAAAGAACT-ACGAA-CTTCCAGACGGTAAGGTCATCA
CCATCGGTAACGAAAGATTCAGATGCCC-AGAGTACCTCTTCAAGCCACTCGAGATGAAC
GGAAGATTTCTTCCTTTAATTT--------------------------------------
------AAGAGAGCTCTCCTCAATCC-AAGACTTGAC-----------------------
------------------------------------------------------------
------------------------------------------------------------
------------------------------------------------------------
------------------------------------------------------------
------------------------------------------------------------
------------------------------------------------------------
------------------------------------------------------------
------------------------------------------------------------
------------------------------------------------------------
------------------------------------------------------------
----------------------GACTCCGGATCCATTATCAATAACGCAAG-TTTGT---
------------------------------------------------------------
------------------------------------------------------------
------------------------------------------------------------
------------------------------------------------------------
------------------------------------------------------------
------------------------------------------------------------
------------------------------------------------------------
------------------------------------------------------------
------------------------------------------------------------
------------------------------------------------------------
------------------------------------------------------------
------------------------------------------------------------
------------------------------------------------------------
--------------------------------
