# Supplementary material for: The Pathway to Detangle a Scrambled Gene
Source: PLoS One. 2008 Jun 4;3(6):e2330. doi: 10.1371/journal.pone.0002330 (PMC2394655; doi:10.1371/journal.pone.0002330)
Supplement: Data S1 — (0.02 MB ZIP) [file pone.0002330.s013.zip › SlActinIPermuted.fas]

>Mn23606-7T7
TTCGTGGGATT
GCTTAAGGGCAGATTCGTAGTCCAAAGCAACGAAGCAAAGCTTTTCCTTG
ATGTCTCTAACGATTTCCATCTCAGCTGATGAGGTGAACACGTATCCTCT
TTCGGTAAGGAGCCCTCCGAATCAGTGTCTCTTCAATACTGATACTATGG
CA
>Mn23606-8T7
TCGTGGGATTGCT
TAAGGGCAGATTCGTAGTCCAAAGCAACGAAGCAAAGCTTTTCCTTGATG
TCTCTAACGATTTCCATCTCAGCTGATGAGGTGAACACGTATCCTCTTTC
GGTAAGGAGCCCTCCGAATCAGTGTCTCTTCAATACTGATACTATGGCA
>Mn23606-10T7
TCGTGGGATTGCTTA
AGGGCAGATTCGTAGTCCAAAGCAACGAAGCAAAGCTTTTCCTTGATGTC
TCTAACGATTTCCATCTCAGCTGATGAGGTGAACACGTATCCTCTTTCGG
TAAGGAGCCCTCCGAATCAGTGTCTCTTCAATACTGATACTATGGCA
>Mn23606-11T7
TCACCGTCTGGAAG
TTCGTAGTTCTTTTCGAATTGGGAGCTGTCGTGGGATTGCTTGAGGGCAG
ATTCGTAGTCCAAAGCAACGAAGCAAAGCTTTTCCTTGATGTCTCTAACG
ATTTCCATCTCAGCTGATGAGGTGAACACGTATCCTCTTTCGGTAAGGAG
CCCTCCGAATCAGTGTCTCTTCAATACTGATACTATGGCA
>Mn23606-6T7
TATAGTATCAGTATTGAAGAGA
CACTGATTCGGAGGGCTCCTTACCGAAAGAGGATACGTGTTCACCTCATC
AGCTGAGATGGAAATCGTTAGAGACATCAAGGAAAAGCTTTGCTTCGTTG
CTTTGGACTACGAATCTGCCCTTAAGCAATCCCA
>Mn23606-14T7
TCACCGTCTGGAAG
TTCGTAGTTCTTTTCGAATTGGGAGCTGTCGTGGGATTGCTTGAGGGCAG
ATTCGTAGTCCAAAGCAACGAAGCAAAGCTTTTCCTTGATGTCTCTAACG
ATTTCCATCTCAGCTGATGAGGTGAACACGTATCCTCTTTCGGTAAGGAG
CCCTCCGAATCAGTGTCTCTTCAATACTGATACTATGGCA
>Mn23606-15T7
TCACCGTCTGGA
AGTTCGTAGTTCTTTTCGAATTGGGAGCTGTCGTGGGATTGCTTGAGGGC
AGATTCGTAGTCCAAAGCAACGAAGCAAAGCTTTTCCTTGATGTCTCTAA
CGATTTCCATCTCAGCTGATGAGGTGAACACGTATCCTCTTTCGGTAAGG
AGCCCTCCGAATCAGTGTCTCTTCAATACTGATACTATGGCA
>Mn23606-23T7
TCACCGTCTGGAAGT
TCGTAGTTCTTTTCGAATTGGGAGCTGTCGTGGGATTGCTTGAGGGCAGA
TTCGTAGTCCAAAGCAACGAAGCAAAGCTTTTCCTTGATGTCTCTAACGA
TTTCCATCTCAGCTGATGAGGTGAACACGTATCCTCTTTCGGTAAGGAGC
CCTCCGAATCAGTGTCTCTTCAATACTGATACTATGGCA
>Mn23606-24T7
TCACCGTCTGGAAG
TTCGTAGTTCTTTTCGAATTGGGAGCTGTCGTGGGATTGCTTGAGGGCAG
ATTCGTAGTCCAAAGCAACGAAGCAAAGCTTTTCCTTGATGTCTCTAACG
ATTTCCATCTCAGCTGATGAGGTGAACACGTATCCTCTTTCGGTAAGGAG
CCCTCCGAATCAGTGTCTCTTCAATACTGATACTATGGCA
>Mn23606-12T7
TCACCGTCTGGA
AGTTCGTAGTTCTTTTCGAATTGGGAGCTGTCGTGGGATTGCTTGAGGAC
AGATTCGTAGTCCAAAGCAACGATTAATTTGATTTAATAATGATTGAACG
AAGCAAAGCTTTTCCTTGATGTCTCTAATAGTTAATTTATGCTGATGAGG
TGAACACGTATCCTCTTTCGGTAAGGAGCCCTCCGAATCAGTGTCTCTTC
AATACTGATACTATGGCA
>Mn23606-21T7
TCACCGTCTGGA
AGTTCGTAGTTCTTTTCGAATTGGGAGCTGTCGTGGGATTGCTTGAGGGC
AGATTCGTAGTCCAAAGCAACGATTAATTTGATTTAATAATGATTGAACG
AAGCAAAGCTTTTCCTTGATGTCTCTAATAGTTAATTTATGCTGATGAGG
TGAACACGTATCCTCTTTCGGTAAGGAGCCCTCCGAATCAGTGTCTCTTC
AATACTGATACTATGGCA
>Mn2001-14
ACAAACTTGCGTTATTGATAATGGATCCGGAGTCGTCAAGGCTGGTTTCT
CAAGTGAAGATGCTCCAAGAGCCATCTTCCCATCAATCGTTGGTAGACCC
AAGAACTCCAGCGCCTTGATCGGTGTTGACTCATCCACTGAGTACCTCGG
AGATGAAGCCCAACAAAAGAGAGGAGTCTTAAAGATCTTCTACCCCATCG
AACACGGTATCGTTAAGGATTGGGATGATATGGAAAAGATCTGGAACCTC
CTCTCCATACGGCGAATCTTCTGTCTGGGCTGGCAATAACTTTGACAGTA
ATGGACTTTGGTGCTCTGTTTTCAATTTCTTTCAAGAGTCTCTCACCAAT
ACCTTCGTACATTGTGGTACCTCCTGAGAGGATGATGTTTTGATAGAGGT
CTCTTCTGACATCAACATCGCACTCTTGGATTGAGTTGTAGGTCAAGTCT
TGGATTGAGGAGAGCTCTCTTCCGTTCATCTCAAGTGGCTTGAAGAGGTA
CTCTGGGCATCTGAATCTTTCGTTACCGATGGTGATGACCTTACCGTCTG
GAAGTTCGTAGTTCTTTTCGAATTGGGAGCTGTCGTGGGATTGCTTGAGG
GCAGATTCGTAGTCCAAAGCAACGAAGCAAAGCTTTTCCTTGATGTCTCT
AACGATTTCCATCTCAGC
>Mn2001-13
GCTGAGATGGAAATCGTTAGAGACATCAAGGAAAAGCTTTGCTTCGTTGC
TTTGGACTACGAATCTGCCCTCAAGCAATCCCATGACAGCTCCCAATTCG
AAAAGAACTACGAACTTCCAGACGGTAAGGTCATCACCATCGGTAACGAA
AGATTCAGATGCCCAGAGTACCTCTTCAAGCCACTCGAGATGAACGGAAG
AGAGCTCTCCTCAATCCAAGACTTGACCTACAACTCAATCCATGAGTGCG
ATGTTGATGTCAGAAGAGACCTCTATCAAAACATCATCCTCTCAGGAGGT
ACCACAATGTACGAAGGTATTGGTGAGAGACTCTTGAAAGAAATTGAAAA
CAGAGCACCAAAGTCCATTACTGTCAAAGTTATTGCCAGCCCAGACAGAA
GATTCGCCGTATGGAGAGGAGGTTCCAGATCTTTTCCATATCATCCCAAT
CCTTAACGATACCGTGTTCGATGGGGTAGAAGATCTTTAAGGCTCCTCTC
TTTTGTTGGGCTTCATCTCCGAGGTACTCAGTGGCTGAGTCAACACCGAT
CAAGGCGCTGGAGTTCTTGGGTCTACCAACGATTGATGGGAAGATGGCTC
TTGGAGCATCTTCACCTGAGAAACCAGCCTTGACGACTCCGGATCCATTA
TCAATAACGCAAGTT
>Mn2001-15
GCTGAGATGGAAATCGTTAGAGACATCAAGGAAAAGCTTTGCTTCGTTGC
TTTGGACTACGAATCTGCCCTCAAGCAATCCCATGACAGCTCCCAATTCG
AAAAGAACTACGAACTTCCAGACGGTAAGGTCATCACCATCGGTAACGAA
AGATTCAGATGCCCAGAGTACCTCTTCAAGCCACTCGAGATGAACGGAAG
AGAGCTCTCCTCAATCCAAGACTTGACCTACAACTCAATCCAAGAGTGCG
ATGTTGATGTCAGAAGAGACCTCTATCAAAACATCATCCTCTCAGGAGGT
ACCACAATGTACGAAGGTATTGGTGAGAGACTCTTGAAAGAAATTGAAAA
CAGAGCACCAAAGTCCATTACTGTCAAAGTTATTGCCAGCCCAGACAGAA
GATTCGCCGTATGGAGAGGAGGTTCCAGATCTTTTCCATATCATCCCAAT
CCTTAACGATACCGTGTTCGATGGGGTAGAAGATCTTTAAGACTCCTCTC
TTTTGTTGGGCTTCATCTCCGAGGTACTCAGTGGCTGAGTCAACACCGAT
CAAGGCGCTGGAGTTCTTGGGTCTACCAACGATTGATGGGAAGATGGCTC
TTGGAGCATCTTCACCTGAGAAACCAGCCTTGACGACTCCGGATCC
>Mn2001-16
GTGTTGACTCAGCCACTGAGTACCTCGGAGATGAAGCCCAACAAAAGAGA
GGAGTCTTAAAGATCTTCTACCCCATCGAACACGGTATCGTTAAGGATTG
GGATGATATGGAAAAGATCTGGAACCTCCTCTCCATACGGCGAATCTTCT
GTCTGGGCTGGCAATAACTTTGGCAGTAATGGACTTTGGTGCTCTGTTTT
CAATTTCTTTCAAGAGTCTCTCACCAATACCTTCGTACATTGTGGTACCT
CCTGAGAGGATGATGTTTTGATAGAGGTCTCTTCTGACATCAACATCGCA
CTCTTGGATTGAGTTGTAGGTCAAGTCTTGGATTGAGGAGAGCTCTCTTC
CGTTCATCTCGAGTGGCTTGAAGAGGTACTCTGGGCATCTGAATCTTTCG
TTACCGATGGTGATGACCTTACCGTCTGGAAGTTCGTAGTTCTTTTCGAA
TTGGGAGCTGTCATGGGATTGCTTGAGGGCATATTCGTAGTCCAAAGCAA
CGAAGCAAAGCTTTTCCTTGATGTCTCTAACGATTTCCATCTCAGC
>Mn2001-29
GTTGCTTTGGATTACGAGTCTGCTCTTAAGCAATCTCATGATAGCGCCCA
ATTCGAGAAGAACTACGAACTCCCAGATGGTAAAGTCATTACCATTGGTA
ACGAAAGATTCAGATGCCCCGAATATTTGTTCAAGCCACTCGAAATGAAC
GGGAGAGAGCTTAGTTCAATCCAAGATTTGACTTACAATTCAATCTAAGA
GTGCGATGTTGATGTCAGAAGAGATCTCTATCAAAACATCATTCTATCTG
GAGGTACCACTATGTGCGAAGGTATTGGAGAAAGACTCCTCAAGGAAATC
GAAAACAGAGCACCAAAGTCAATTACAGTCAAAGTTATTGCTAGCCCAGA
CAGAAGATTCGCCGTCTGGAGAGGAGGTTCCACCCTTACTTCACTTTCAG
CATTCGCTTCAATGTGGATTACCAAGGAAGACTACGACGAACACGGAGCC
CAAATTGTTCATAGAAAATGCATCTGAGCAAAAACAAAAGCCAAACCCAT
CTTTTTTAGGAATTTATTTTATTCTTTCATTAGGATTATCAAAAATCTTT
CTAACTAACGATTTCCATCTCAGCAGCTATAGAGAGTATTAGATGTGATT
AGG
>Mn2001-52
ACAAACTTGCGTTATTGATAATGGATCCGGAGTCGTCAAGGCTGGTTTCT
CAGGTGAAGATGCTCCAAGAGCCATCTTCCCATCAATCGTTGGTAGACCC
AAGAACTCCAGCGCCTTGATCGGTGTTGACTCAGCCACTGAGTACCTCGG
AGATGAAGCCCAACAAAAGAGAGGAGTCTTAAAGATCTTCTACCCCATCG
AACACGGTATCGTTAAGGATTGGGATGATATGGAAAAGATCTGGAACCTC
CTCTCCATACGGCGAATCTTCTGTCTGGGCTGGCAATAACTTTGACAGTA
ATGGACTTTGGTGCTCTGTTTTCAATTTCTTTCAAGAGTCTCTCACCAAT
ACCTTCGTACATTGTGGTACCTCCTGAGAGGATGATGTTTTGATAGAGGT
CTCTTCTGACATCAACATCGCACTCTTGGATTGAGTTGTAGGTCAAGTCT
TGGATTGAGGAGAGCTCTCTTCCGTTCATCTCGAGTGGCTTGAAGAGGTA
CTCTGGGCATCTGAATCTTTCGTTACCGATGGTGATGACCTTACCGTCTG
GAAGTTCGTAGTTCTTTTCGAATTGGGAGCTGTCATGGGATTGCTTGAGG
GCAGATTCGTAGTCCAAAGCAACGAAGCAAAGCTTTTCCTTGATGTCTCT
AACGATTTCCATCTCAGC
>Mn2001-5
GCTGAGATGGAAATCGTTAGAGACATCAAGGAAAAGCTTTGCTTCGTTGC
TTTGGACTACGAATCTGCCCTCAAGCAATCCCATGACAGCTCCCAATTCG
AAAAGAACTACGAACTTCCAGACGGTAAGGAGCTTAGCCATGAACATGGT
GAGGTCTCTACCGGCAAGTTGAATTCTTTGGACGGCGTGGGGAATGGAGA
AACCCTCATAGATGGGGACAGTGTGGGTAACACCATCACCAGCATCGCAG
ACGATACCGGTGGTTCTACCAGCTGAATAGAGGGAGAGGACGGCTTGAAT
GGCAACGTAGAGGGCGGGAACATTGAAGGTCTCGAACATGATTTGAGTCA
TCTTCTCTCTGTTGATCTTTGGGTTGAGTGGGGCCTCAGTCAAAAGAACT
GGGTGCTCGTCTGGGGAGACTCTGAGTTCAACGTAGAAGGTGTGGTTCCA
GATCTTCTCCATATCATCCCAATCCTTAACGATACCGTGTTCGATGGGGT
AGAAGATCTTTAAGACTCCTCTCTTTTGTTGGGCTTCATCTCCGAGGTAC
TCAGTGGCTGAGTCAACACCGATCAAGGCGCTGGAGTTCTTGGGTCTACC
AACGATTGATGGGAAGATGGCTCTTGGAGCATCTTCACCTGAGAAACCAG
CCTTGACGACTCCGGATCCATTATCAATAACGCAAGTT
>Mn2001-1
AACTTGCGTTATTGATAATGGATCCGGAGTCGTCAAGGCTGGTTTCTCAG
GTGAAGATGCTCCAAGAGCCATCTTCCCATCAATCGTTGGTAGACCCAAG
AACTCCAGCGCCTTGATCAGTGTTGACTCAGCCACTGAGTACCTCGGAGA
TGAAGCCCAACAAAAGAGAGGAGTCTTAAAAATCTTCTATCCCATCGAAC
ACGGTATCGTTAAGGATTGGGATGATATGGAAAAGATCTGGAACCACACC
TTCTACGTTGAACTCAGAGTTTCCCCAGACGAGCACCCAGTTCTTTTAAC
TGAGGCCCCACTCAACCCAAAGATCAACAGAGAGAAGATGACTCAAATCA
TGTTCGAGACCTTCAATGTTCCCGCCCTCTACGTTGCCATTCAAGCCGTC
CTCTCCCTCTATTCAGCTGGTAGAACCACTGGTATCGTCTGCGATGCTGG
TGATGGTGTTACCCACACTGTCCCCATCTATGAGGGTTTCTCAATTCCCC
ACGCCGTCCAAAGAATTCAACTTGCCGGTAGAGACCTCACCATGTTCATG
GCTAAGCTCCTTACCGTCTGGAAGTTCGTAGTTCTTTTCGAATTGGGAGC
TGTCGTGGGATTGCTTGAGGGCAGATTCGTAGTCCAAAGCAACGAAGCAA
AGCTTTTCCTTGATGTCTCTAACGATTTCCATCTCAGC
>Mn2001-8
GCTGAGATGGAAATCGTTAGAGACATCAAGGAAAAGCTTTGCTTCGTTGC
TTTGGACTACGAATCTGCCCTCAAGCAATCCCATGACAGCTCCCAATTCG
AAAAGAACTACGAACTTCCAGACGGTAAGGAGCTTAGCCATGAACATGGT
GAGGTCTCTACCGGCAAGTTGAATTCTTTGGACGGCGTGGGGAATGGAGA
AACCCTCATAGATGGGGACAGTGTGGGTAACACCATCACCAGCATCGCAG
ACGATACCGGTGGTTCTACCAGCTGAATAGAGGGAGAGGACGGCTTGAAT
GGCAACGTAGAGGGCGGGAACATTGAAGGTCTCGAACATGATTTGAGTCA
TCTTCTCTCTGTTGATCTTTGGGTTGAGTGGGGCCTCAGTCAAAAGAACT
GGGTGCTCGTCTGGGGAGACTCTGAGTTCAACGTAGAAGGTGTGGTTCCA
GATCTTTTCCATATCATCCCAATCCTTAACGATACCGTGTTCGATGGGGT
AGAAGATCTTTAAGACTCCTCTCTTTTGTTGGGCTTCATCTCCGAGGTAC
TCAGTGGCTGAGTCAACACCGATCAAGGCGCTGGAGTTCTTGGGTCTACC
AACGATTGATGGGAAGATGGCTCTTGGAGCATCTTCACCTGAGAAACCAG
CCTTGACGACTCCGGATCCATTATCAATAACGCAAGTTTGT
>Mn2001-7
AACTTGCGTTATTGATAATGGATCCGGAGTCGTCAAGGCTGGTTTCTCAG
GTGAAGATGCTCCAAGAGCCATCTTCCCATCAATCGTTGGTAGACCCAAG
AACTCCAGCGCCTTGATCGGTGTTGACTCAGCCACTGAGTACCTCGGAGA
TGAAGCCCAACAAAAGAGAGGAGTCTTAAAGATCTTCTACCCCATCGAAC
ACGGTATCGTTAAGGATTGGGATGATATGGAAAAGATCTGGAACCACACC
TTCTACGTTGAACCCAGAGTCTCCCCAGACGAGCACCCAGTTCTTTTGAC
TGAGGCCCCACTCAACCCAAAGATCAACAGAGAGAAGATGACTCAAATCA
TGTTCGAGACCTTCAATGTTCCCGCCCTCTACGTTGCCATTCAAGCCGTC
CTCTCCCTCTATTCAGCTGGTAGAACCACCGGTATCGTCTGCGATGCTGG
TGATGGTGTTACCCACACTGTCCCCATCTATGAGGGTTTCTCCATTCCCC
ACGCCGTCCAAAGAATTCAACTTGCCGGTAGAGACCTCACCATGTTCATG
GCTAAGCTCCTTACCGTCTGGAAGTTCGTAGTTCTTTTCGAATTGGGAGC
TGTCATGGGATTGCTTGAGGGCAGATTCGTAGTCCAAAGCAACGAAGCAA
AGCTTTTCCTTGATGTCTCTAACGATTTCCATCTCAGC
>Mn2001-49
ACAAACTTGCGTTATTGATAATGGATCCGGAGTCGTCAAGGCTGGTTTCT
CAGGTGAAGATGCTCCAAGAGCCATCTTCCCATCAATCGTTGGTAGACCC
AAGAACTCCAGCGCCTTGATCGGTGTTGACTCAGCCACTGAGTACCTCGG
AGATGAAGCCCAACAAAAGAGAGGAGTCTTAAAGATCTTCTACCCCATCG
AACACGGTATCGTTAAGGATTGGGATGATATGGAAAAGATCTGGAACCAC
ACCTTCTACGTTGAACTCAGAGTCTCCCCAGACGAGCACCCAGTTCTTTT
GACTGAGGCCCCACTCAACCCAAAGATCAACAGAGAGAAGATGACTCAAA
TCATGTTCGAGACCTTCAATGTTCCCGCCCTCTACGTTGCCATTCAAGCC
GTCCTCTCCCTCTATTCAGCTGGTAGAACCACTGGTATCGTCTGCGATGC
TGGTGATGGTGTTACCCACACTGTCCCCATCTATGAGGGTTTCTCCATTC
CCCACGCCGTCCAAAGAATTCAACTTGCCGGTAGAGACCTCACCATGTTC
ATGGCTAAGCTCCTTACCGTCTGGAAGTTCGTAGTTCTTTTCGAATTGGG
AGCTGTCGTGGGATTGCTTGAGGGCAGATTCGTAGTCCAAAGCAACGAAG
CAAAGCTTTTCCTTGATGTCTCTAACGATTTCCATCTCAGC
>Mn23606-4T7
TCTAACGATTTCCA
TCTCAGCATGTGGATCACCAAGGAAGACTATGACGAACACGGAGCCCAAA
TCGTTCACAGAAAGTGCATCTGAGCAATCTAGAATTATAGTATGGTTAAT
TTATGTTGAATACTCAAGGTAAGGAGCCCTCCGAATCAGTGCCTCTTCAA
TACTGATACTATGGCA
>73141-T7
GATTCTACGATTTCCATCTCAGCCCAGACAGAAGATTCGCCGTATGGAGA
GGAGGTTCCACCCTTACATCTCTCTCAACCTTCGCCAGCATGTGGATCAC
CAAGGAAGACTATGACGAGCACGGAGCCCAAATTGTTCACAGAAAGTGCA
TCTGAGCAATCTAGAATTATAGTATGGTTAATTTATGCTGAATACTCAAG
GTAAGGAGCCCTCCGAATCAGTGTCTCTTCAATACTGATACTATGGCA
>731713-T7
GGCCGCGGGAATCGATTCTACGATTTCCATCTCAGCCCAGACAGAAGATT
CGCCGTATGGAGAGGAGGTTCCACCCTTACATCTCTCTCAACCTTCGCCA
GCATGTGGATCACCAAGGAAGACTATGACGAGCACGGAGCCCAAATCGTT
CACAGAAAGTGCATCTGAGCAATCTAGAATTATAGTATGGTTAATTTATG
CTGAGTACTCAAGGTAAGGAGCCCTCCGAATCAGTGTCTCTTCAATACTG
ATACTATGGCA
>732319-T7
ATTGTGCTTGGGTCTACAACGATTGATGGGAAGATGGCTCTTGGAGCATC
TTCACCAAGGAAGACTATGACGACTCCGGAGCCCAAATCGTTCACAGAAA
GTGCATCTGAGCAATCTAGAATTATAGTATGGTTAATTTATGTTGAATAC
TCAAGGTAAGGAGCCCTCCGAATCAGTGCCTCTTCAATACTGATACTATG
GCTGATGATTTGTTCA
>Mn23606-16T7
TCGATTTGGACTCCG
TGCTCGTCATAGTCTTCCTTGGTGATCCACATGCTGGCGAAGGTTGAGAG
AGATGTAAGGGTGGAACCTCCTCTCCATACGGCGAATCTTCTGTCTGGGC
TGGCAATAACTTTGACAGTAATGGACTTTGGTGCTCTGTTTTCAATTTCT
TTCAAGAGTCTCTCACCAATACCTTCGTACATGGTGGTACCTCCTGAGAG
GATGATGTTTTGATAGAGGTCTCTTCAATACTGATACTATGGCA
>Mn2001-59
CCTAATCACATCTAATACTCTCTATAGCTGCTGAGATGGAAATCGTTAGA
GACATCAAAGAAAAGTTATGCTTTGTTGCTTTGGATTACGAGTCTGCTCT
TAAGCAATCTCATGATAGCGCCCAATTCGAGAAGAACTGCGAACTCCCAG
ATGGTAAAGTCATTACCATTGGTGACGAAAGATTCAGATGCCCCGAATAT
TTGTTCAAGCCACTCGAAATGAACGGGAGAGAGCTTAGTTCAATCCAAGA
TTTGACTTACAATTCAATCTAAGAGTGCGATGTTGATGTCAGAAGAGATC
TCTATCAAAACATCATTCTATCTGGAGGTACCACTATGTGCGAAGGTATT
GGAGAAAGACTCCTCAAGGAAATCGAAAACAGAGCACCAAAGTCAATTAC
AGTCAAAGTTATTGCTAGCCCAGACAGAAGATTCGCCGTCTGGAGAGGAG
GTTCCACCCTTACTTCACTTTCAGCATTCGCTTCAATGTGGATTACCAAG
GAAGACTACGACGAACACGGAGCCCAAATTGTTCATAGAAAATGC
>Mn2511-1T7
GATTCTAAGACATCCATACCTTGAGTATTCAACATAAATTAACTATTAGAGAGTATTAGATGTATTGATTAGGAAAATATTTGCCAGAGATATCTCAATT
TATATTAATTAGCAAGGATATTTAAGTAAGGGCATATCTTGATAAATAATATATTAAATCTCTAGAAAAAGATAGATAGATGTCAGATCAACAAACTTGC
GTTATTGATAATGGATCCGGAGTCGTCAAGGCTGGTTTCTCAGGTGAAGATGCTCCAAGAGCCATCTTCCCATCAATCGTTGGTAGACCCAAGAACA
>73155-T7
GGCCGCGGGAATCGATTGCCATAGTATCAGTATTGAAGAGACACTGATTC
TAAAGACATATCTTGATAAATAATATATTAAATCTCTAGAAAAAGATAGA
TAGATGTCAGATCAACAAACTTGCGTTATTGATAATGGATCCGGAGTCGT
CAAGGCTGGTTTCTCAGGTGAAGATGCTCCAAGAGCCATCTTCCCATCAA
TCGTTGGTAGACCCAAGAACA
>Mn191005-11-T7
GATTCACTGATTCTAAGACATCCATACCAATTAAATAATTTCTAAAGAGA
GTATTAGATGTATTGATTAGGAAAATATTTGTCAGTGATATCTCAATTTA
TATTAATTAGCAAGGATATTTAAGTAAGGGCATATCTTGATAAATAATAT
ATTAAATCTCTAGAAAAAGATAGATAGATGTCAGATCAACAAACTTGCGT
TATTGATAATGGATCCGGAGTCGTCAAGGCTGGTTTCTCAGGTGAAGATG
CTCCAAGAGCCATCTTCCCATCAATCGTTGGTAGACCCAAGAACA
>732422-T7
ATTCACTGATTCTAAGACATCCATACCAATTAAATAATTTCTAAAGAGAG
TATTAGATGTATTGATTAGGAAAATATTTGTCAGTGATATCTCAATTTAT
ATTAATTAGCAAGGATATTTAAGTAAGGGCATATCTCTAGAAAAAGATAG
ATAGATGTCAGATCAACAAACTTGCGTTATTGATAATGGATCCGGAGTCG
TCAAGGCTGGTTTCTCAGGTGAAGATGCTCCAAGAGCCATCTTCCCATCA
ATCGTTGGTAGACCCAAGAACA
>732216-T7
GCCGCGGGATTCGATTCACTGATTCTAAAGACATCCATACCAATTAAATA
ATTTCTAAAGAGAGTATTAGATGTATTGATTAGGAAAATATTTGTCAGTG
ATATCTCAATTTATATTAATTAGCAAGGATATTTAAGTAAGGGCATATTA
AATCTCTAGAAAAAGATAGATAGATGTCAGATCAACAAACTTGCGTTATT
GATAATGGATCCGGAGTCGTCAAGGCTGGTTTCTCAGGTGAAGATGCTCC
AAGAGCCATCTTCCCATCAATCGTTGGTAGACCCAAGAACA
>Mn180805-14
TTTGATGGAATTTAGTATAAATAAGTGGTTTCTCAGGTGAAGATGCTCCA
AGAGCCATCTTCCCATCAATCGTTGGTAGACCCAAGAACTCCAGCGCCTT
GATCGGTGTTGACTCAGCCACTGAGTACCTCGGAGATGAAGCCCAACAAA
AGAGAGGAGTCTTAAAGATCTTCTACCCCATCGAACACGGTATCGTTAAG
GATTGGGATGATATGGAAAAGATCTGGAACCACACCTTCTACGTTGAACT
CAGAGTCTCCCCAGACGAGCACCCAGTTCTTTTGACTGAGGCCCCACTCA
ACCCAAAGATCAACAGAGAGAAGATGACTCAAATCATGTTCGAGACCTTC
AATGTTCCCGCCCTCTACGTTGCCATTCAAGCCGTCCTCTCCCTCTATTC
AGCTGGCAGAACCACCGGTATCGTCTGCGATGCTGGTGATGGTGTTACCC
ACACTGTCCCCATCTATGAGGGTTTCTCCATTCCCCACGCCGTCCAAAGA
ATTCAACTTGCCGGTAGAGACCTCACCATGTTCATGGCTAAGCTCCTTAC
CGAAAGAGGATACGTGTTCACCTCATCAGCTGAGATGGAAATCGTTAGAG
ACATCAAGGAAAAGCTTTGCTTCGTTGCTTTGGACTACGAATCTGCCCTC
AAGCAATCCCATGACAGCTCCCAATTCGAAAAGAACTACGAACTTCCAGA
CGGTAAGGTCATCACCATCGGTAACGAAAGATTCAGATGCCCAGAGTACC
TCTTCAAGCCACTCGAGATGAACGGAAGAGAGCTCTCCTCAATCCAAGAC
TTGACCTACAACTCAATCCAAGAGTGCGATGTTGATGTCAGAAGAGACCT
CTATCAAAACATCATCCTCTCAGGAGGTACCACAATGTACGAAGGTATTG
GTGAGAGACTCTTGAAAGAAATTGAAAACAGAGCACCAAAGTCCATTACT
GTCAAAGTTATTGCCAGCCCAGACAGAAGATTCGCCGTATGGAGAGGAGG
TTCCACCCTTACATCTCTCTCAACCTTCGCCAGCATGTGGATCACCAAGG
AAGACTATGACGAACACGGAGCCCAAATCGTTCACAGAAAGTGCATCTGA
GCAATCTAGAATTATAGTATGGTTAATTTATGTTGAATACTCAAGGTAAG
GAGCCCTCCGAATCAGTGCCTCTTCAATACTGATACTATGGCTGATGATA
TGTCATAGCCAAGGACAGGTTGAATGAGGTTGGTGAGTTGTGTGCCCTAT
CTCGTTTATTCATAAATATTAAATGCAAATTCCACTTATTTATACTAAAT
TCCATCAAA
>Mn2511-17
TTTGATGGAATTTAGTATAAATAAGTGGCTAGTAGAACCACCGGTATCGTCTGCGATGCTGGTGATGGTGTTACCCACACTGTCCCCATCTACGAGGGTT
TCTCCATTCCCCACGCCGTCCAAAGAATTCAACTTGCCGGTAGAGACCTCACCATGTTCATGGCTAAGCTCCTTACCGAAAGAGGATACGTGTTCACCTC
ATCAGCTGAGATGGAAATCGTTAGAGACATCAAGGAAAAGCTTTGCTTCGTTGCTTTGGACTACGAATCTGCCCTCAAGCAATCCCATGGCAGCTCCCAA
TTCGAAAAGAACTACGAACTTCCAGACGGTAAGGTCATCACCATCGGTAACGAAAGATTCAGATGCCCAGAGTACCCCTTCAAGCCACTCGAGATGAACG
GAAGAGAGCTCTCCTCAATCCAAGACTTGACCTACAACTCAATCCAAGAGTGCGATGTTGATGTCAGAAGAGACCTCTATCAAAACATCATCCTCTCAGG
AGGTACCACAATGTACGAAGGTATTGGTGAGAGACTCTTGAAAGAAATTGAAAACAGAGCACCAAAGTCCATTACTGTCAAAGTTATTGCCAGCCCAGAC
AGAAGATTCGCCGTATGGAGAGGAGGTTCCACCCTTACATCTCTCTCAACCTTCGCCAGCATGTGGGATCACCAAGGGAAGACTATGACGAAACACGGAG
CCCAAATCGTTCACAGAAAGTGCATCTGAGCAATCTAGAATTATAGTATGGTTAATTTATGTTGAATACTCAAGGTAAGGAGCCCTCCGAATCAGTGCCT
CTTCAATACTGATACTATGGCTGATGATATGTCATAGCCAAGGACAGGTTGAATGAGGTTGGTGAGTTGTGTGCCCTATCTCGTTTATTCATAAATATTA
AATGCAAATTCCACTTATTTATACTAAATTCCATCAAA
>Mn7905-23
ATTAGCAAGGATATTTAAGTAAGGGCATATCTTGATAAATAATATATTAA
ATCTCTAGAAAAAGATAGATAGATGTCAGATCAACAAACTTGCGTTATTG
ATAATGGATCCGGAGTCGTCAAGGCTGGTTTAACATAAATAAGTGGAATT
TGCATTTAATATTTATGAATAAACGAGATAGGGCACACAACTCACCAACC
TCATTCAACCTGTCCTTGGCTATGACATATCATCAGCCATAGTATCAGTA
TTGAAGAGGCACTGATTCGGAGGGCTCCTTACCTTGAGTATTCAACATAA
ATTAACCATACTATAATTCTAGATTGCTCAGATGCACTTTCTGTGAACGA
TTTGGGCTCCGTGTTCGTCATAGTCTTCCTTGGTGATCCACATGCTGGCG
AAGGTTGAGAGAGATGTAAGGGTGGAACCTCCTCTCCATACGGCGAATCT
TCTGTCTGGGCTGGCAATAGCTTTGACAGTAATGGACTTTGGTGCTCTGT
TTTCAATTTCTTTCAAGAGTCTCTCACCAAT
>Mn101005-20
CCAGAGTACCTCTTCAAGCCACTCGAGATGAACGGAAGAGAGCTCTCCTC
AATCCAAGACTTGACCTACAACTCAATCCAAGAGTGCGATGTTGATGTCA
GAAGAGACCTCTATCAAAACATCATCCTCTCAGGAGGTACCACCATGTAC
GAAGGTATTGGTGAGAGACTCTTGAAAGAAATTGAAAACAGAGCACCAAA
GTCCATTACTGTCAAAGTTATTGCCAGCCCAGACAGAAGATTCGCCGTAT
GGAGAGGAGGTTCCACCCTTACATCTCTCTCAACCTTCGCCAGCATGTGG
ATCACCAAGGAAGACTATGACGAGCACGGAGCCCAAATTGTTCACAGAAA
GTGCATCTGAGCAATCTAGAATTATAGTATGGTTAATTTATGCTGAATAC
TCAAGGTAAGGAGCCCTCCGAATCAGTGTCTCTTCAATACTGATACTATG
GCTGATGATATGTCATAGCCAAGGACAGGTTGAATGAGGTTGGTGAGTTG
TGTGCCCTATCTCGTTTATTCATAAATATTAAATACAAATTCCACTTATT
TATACTAAATTCCATCAAATCTACTAAATTTATGTTAAACCAGCCTTGAC
GACTCCGGATCCATTATCAATAACGCAAGTTTGTTGATCTGACATCTATC
TATCTTTTTCTAGAGATTTAATATATTATTTATCAAGATATGCCCTTACT
TAAATATCCTTGCTAAT
>Mn101005-14
AATCTGCCCTCAAGCAATCCCACGACAGCTCCCAATTCGAAAAGAACTAC
GAACTTCCAGACGGTAAGGTCATCACCATCGGTAACGAAAGATTCAGATG
CCCAGAGTACCTCTTCAAGCCACTCGAGATGAACGGAAGAGAGCTCTCCT
CAATCCAAGACTTGACCTACAACTCAATCCAAGAGTGCGATGTTGATGTC
AGAAGAGACCTCTATCAAAACATCATCCTCTCAGGAGGTACCACCATGTA
CGAAGGTATTGGTGAGAGACTCTTGAGAGAAATTGAAAACAGAGCACCAA
AGTCCATTACTGTCAAAGTTATTGCCAGCCCAGACAGAAGATTCGCCGTA
TGGAGAGGAGGTTCCACCCTTACATCTCTCTCAACCTTCGCCAGCATGTG
GATCACCAAGGAAGACTATGACGAGCACGGAGCCCAAATTGTTCACAGAA
AGTGCATCTGAGCAATCTAGAATTATAGTATGGTTAATTTATGCTGAATA
CTCAAGGTAAGGAGCCCTCCGAATCAGTGTCTCTTCAATACTGATACTAT
GGCTGATGATATGTCATAGCCAAGGACAGGTTGAATGAGGTTGGTGAGTT
GTGTGCCCTATCTCGTTTATTCATAAATATTAAATACAAATTCCACTTAT
TTATACTAAATTCCATCAAATCTACTAAATTTATGTTAAACCAGCCTTGA
CGACTCCGGATCCATTATCAATAACGCAAGTTTGTTGATCTGACATCTAT
CTATCTTTTTCTAGAGATTTAATATATTATTTATCAAGATATG
